# Supplementary material for: Mitochondrial Gene Phylogenetic Incongruencies Are Linked to Chromosomal Position and Function
Source: Genome Biol Evol. 2025 Nov 10;17(12):evaf209. doi: 10.1093/gbe/evaf209 (PMC12708337; doi:10.1093/gbe/evaf209)
Supplement: evaf209_Supplementary_Data [file evaf209_supplementary_data.xlsx]

## Sheet: READ ME
This file holds Supplemental Table 1 tab (named supplemental Table 1) and Supplemental files 1 and 2 .

## Sheet: Supplemental Table1
Strigiformes		Achelata		Acopenseridae		Aedes		Afrotheria		Alepocephaliformes		Anguilliformes		Annelida		Anomura		Anopheles		Anura		Arachnida		Aschiza		Asterozoa		Atlantogenata		Bibniomorpha		Blattodea		Brachyura		bovidae		Branchiostoma		Buceriformes		Caenogastropoda		Carcharhiniformes		Carnivora		Cephalopoda
AY3094571_AAP478061		GQ2232861_ACS152601		AP0043531		AY0720441_		AB0968651		NC_004590.1		AB038381.2		NC_0634751		EU4201291		GQ9182721		NC_001573.1		NC0146711		DQ8660501		AB1835581		AB0968661		GQ3876481		AB1260041		AB0930061_		NC_02067419		AB0845141		HM6402091_		AB5351921		AP0195201		Nc_008417		AB0862021
KC9530951_AGQ503031		GQ2927681_ACT160151		AP0043541		EU3522121_		AB0968661		NC_004597.1		AB038556.2		NC_0663981		JX9443811		GQ9182731		NC_002805.1		NC0030571		KF9747421		AB1835591		AB0968671		GQ3876491		EF2063141		AY2743021_		NC_03387310		AY6399341		HM6402101_		AB5351931		JQ6931021		Nc_005212		DQ4720261
KF9611831_AHJ911121		HM4463471_ADJ666711		AY4423491		GU1888561_		AB0968671		NC_011006.1		AB046473.2		NC_0582851		KC1078161		HQ3353441		NC_005055.1		NC0085721		KU3512411		AB1835601		AY9609791		JN8617471		EF2063151		AY3633921_		NC_02062218		DQ3408171		HQ8344501_		AB5351941		JX8272591		Nc_009492		EU0686971
KP6841221_AKL785781		JN5427161_AEO503581		AY4423511		KM6762181_		AB0994841		NC_011007.1		AB047825.1		NC_0280501		KU5215081		HQ3353451		NC_005794.1		NC0099851		KU3796581		AB2314751		AY9609801		JN8617481		EF2063161		AY5621271_		NC_03017919		DQ3408191		HQ8344511_		AB5351951		KC4705431		Nc_011124		EU6589231
KP8892141_AKQ206701		JQ3202741_AFI726031		AY5100851		KM6762191_		AB4438791		NC_011008.1		AB469437.1		NC_0527211		KY3522331		HQ3353461		NC_006402.1		NC0196231		MF7742151		AB2314761		DQ3160691		KM8881831		EF2063171		EU6472221_		NC_02069218		DQ3408201		MF3250111_		DQ1599541		KF0063121		Nc_009691		EU6605761
KP8933321_AKF335901		KC1078081_AGA560771		AY5100861		KP7214631_		AB4438791		NC_011009.1		AP002976.1		NC_0298661		KY3522341		HQ3353471		NC_006403.1		NC0234501		MF7742161		AF3145891		EU1534441		MN1615861		EF2063181		EU7272031_		NC_02069815		DQ3408211		MF4359001_		DQ2385981		KF1117281		Nc_053969		EU6605771
KT3406301_ALH072611		KC1078141_AGA561281		AY5713391		KP9952601_		AP0089871		NC_011010.1		AP002977.2		NC_0650121		KY3522351		HQ3353481		NC_006405.1		NC0203231		MF7742171		AY1842231		EU1534451		MN1615871		EF2063191		FJ4555051_		NC_02354318		DQ3408221		MG1711951_		DQ2847541		KF3562491		Nc_063561		FJ4290921
KT3406311_ALH072741		KC8470781_AGN958641		EU7196451		KR0686341_		AY0751161		NC_011012.1		AP002978.1		NC_0272581		KY3522361		HQ3353491		NC_006406.1		NC0234511		MG5466691		D163871		EU1534471		MN1615881		EF2063201		FJ4555061_		NC_02062713		DQ3408231		MG5968781_		DQ8620581		KF6123411		Nc_004023		GQ2251101
KT9437501_AMA343621		KM4883341_AIU409421		FJ3926051		KX3839161_		BK0593541		NC_011015.1		AP007233.1		NC_0298641		KY3522371		JX2197311		NC_006688.1		NC0234521		MH1591991		KC9908331		EU1534491		MN1615891		EU8543211		FJ4555071_		NC_02062811		DQ3408241		NC_0150851		EU0016601		KF6467851		Nc_008420		KC6325211
KX5296541_APZ755671		KT6964961_ALE289331		JQ0453411		KX3839171_		DQ1888291		NC_011017.1		AP007234.1		NC_0298791		KY3522381		JX2197331		NC_006689.1		NC0527011		MH3212041		KM2447091		EU1534521		MN3108911		FJ8305401		FJ4605171_		NC_02071219		DQ3408251		NC_0150871		EU1700531		KF6467861		Nc_011116		KC7017241
KY0924311_AQY157621		MG5514931_QAX913731		KC8207961		KX3839181_		DQ3160671		NC_011018.1		AP007235.1		NC_0278311		KY3522391		JX2197341		NC_006690.1		NC0145051		MH3212051		MG5636811		EU1534541		MN3108921		GU9476631		FJ8277581_		NC_02071312		DQ3408261		NC_0151991		EU4407351		KF7283801		Nc_020645		KC7017251
KY4714561_ARV784401		MG5514961_QAX914121		KC9051691		KX3839191_		DQ3160681		NC_013555.1		AP007236.1		NC_0298721		KY3522401		JX2197351		NC_006839.1		NC0107651		MH3212061		MG6369991		EU1534551		MN4017361		JX0502211		FJ8277591_		NC_02071515		DQ3408271		NC_0152011		EU8271941		KF8011021		Nc_030174		KC7017261
MF1558901_ATN410811		MG5514971_QAX914251		KF1502871		KX3839201_		DQ3160691		NC_013557.1		AP007237.3		NC_0298651		KY3522411		JX2197361		NC_007178.1		NC0068961		MH3212071		MH4244361		EU1534561		MN4017371		JX1449291		FJ8277601_		NC_04294310		DQ3408281		NC_0381521		EU8271951		KF8893251		Nc_053980		KC7017271
MF3466921_QBF439481		MH0688211_AYA516761		KF1531041		KX3839211_		EF5882751		NC_013559.1		AP007238.1		NC_0298701		KY4235141		KJ7015061		NC_007888.1		NC0372221		MH3212081		MH4732311		EU1534571		MN4017381		JX1449301		FJ8277611_		NC_02079318		DQ3408291		NC_0382011		EU8271961		KF9565231		Nc_066722		KC7017281
MF4317451_ATE809841		MK5039591_QGX435201		KF6682881		KX3839221_		EF6323441		NC_013560.1		AP007239.1		NC_0298711		KY8852481		KR7326561		NC_008144.1		NC0112931		MK8700781		MH5070761		EU1534581		MT4108401		JX1449311		HM5908661_		NC_05801911		DQ3408301		NC_0399501		EU8271971		KJ1282901		Nc_053970		KC7017291
MF4317461_ATE809971		MK7832641_QDM384971		KJ1745131		KX3839231_		EU1534441		NC_013562.1		AP007240.1		NC_0635881		MF4574001		KT2186841		NC_008410.1		NC0107791		MK8700791		MH6486131		JN6732631		MT9910511		JX1449321		JF9099791_		NC_01642216		DQ3408321				EU8271981		KJ6170391		Nc_008093		KC7017301
MG6810811_AWM995051		MK7832651_QDM385101		KJ4022771		KX3839251_		EU1534451		NC_013564.1		AP007241.1		NC_0298681		MF4574011		KT3828161		NC_009258.1		NC0440811		MN1484451		MH6718751		JN6732641		MW1167981		JX1449331		JQ0356581_		NC_0206561		DQ3408331				EU8271991		KJ7208181		Nc_008092		KC7017311
MG6810821_AWM995181		MN8171271_QNK054411		KJ7898591		KX3839261_		EU1534461		NC_013566.1		AP007242.1		NC_0608161		MF4574021		KT3828171		NC_009264.1		NC0107771		MN4815191		MH6718761		KJ5574231		MW1167991		JX1449341		JQ0356601_		NC_02073413		DQ3408341				EU8272001		KJ7407501		Nc_062617		KC7017321
MG6810831_AWM995311		MN8171281_QNN018511		KM5912171		KX3839271_		EU1534471		NC_013567.1		AP007243.1		NC_0585881		MF4574031		KT3828181		NC_009422.1		NC0440991		MN4940951		MH6718771		KJ5574241		MW1168001		JX1449351		JX4571501_		NC_02079410		DQ3408351				EU8272011		KJ7483761		Nc_062616		KC7017341
MG6810841_AWM995451		MT0384181_QKE426461		KP0131031		KX3839291_		EU1534481		NC_013570.1		AP007244.1		NC_0272571		MF4574041		KT3828191		NC_009423.1		NC0177521		MN4940961		MH6718781		KR3367911		MW1168011		JX1449361		KC8518031_		NC_02074213		DQ3408361				EU8716301		KJ8657551		Nc_028306		KC7017351
MG9168101_AXY629661		MT5334881_QNN018521		KP9814141		KX3839301_		EU1534491		NC_013572.1		AP007245.1		NC_0238361		MF4574051		KT3828201		NC_009886.1		NC0059241		MN7880951		MH6718791		KR3367921		MW1168021		JX1449371		KC8785111_		NC_02063313		DQ3408371				FJ9972141		KM1006131		Nc_053971		KC7017361
MK6562731_QFQ521681		NC_0042511_NP_6945321		KP9972161		KX3839311_		EU1534501		NC_013574.1		AP007246.1		NC_0640581		MF4574061		KT3828211		NC_010232.1		NC0125741		MN8328481		MH6718801		KR3367931		MZ2023601		JX1449381		KF3861471_		NC_02074716		DQ3408381				GQ9964151		KM1006141		Nc_024172		KC7017371
MK6562741_QFQ521811		NC_0143391_YP_0037952541		KP9972171		KX3839321_		EU1534511		NC_013575.1		AP007247.1		NC_0239261		MF4616231		KT3828221		NC_010233.1		NC0278551		MN8328491		MH6718811		KT2136971		MZ8531471		JX1449391		KJ6124071_		NC_02078816		DQ3408391				GQ9964161		KM1006151		Nc_033378		KC7017381
MK6562751_QFQ521941		NC_0160151_YP_0048578611		KP9972181		KX3839331_		EU1534521		NC_013577.1		AP007248.1		NC_0135691		MH7178951		KT3828231		NC_011049.1		NC0339711		MN9128231		MH6718821		KT8185231		NC_016203.1		JX1449401		KM3650841_		NC_03806410		DQ3408401				GQ9964171		KM1006161		Nc_042596		KC7017401
MK6562761_QFQ522071		NC_0200221_YP_0073173511		KR0599051		KX3839341_		EU1534531		NC_013579.1		AP007249.2		NC_0298631		MH7178961		KT3828241		NC_012647.1		NC0429021		MT1856831		MH6718831		KT8185241		NC_016204.1		JX1449411		KM4055161_		NC_02061911		DQ3408411				GQ9964181		KM1006171		Nc_020670		KC7017411
MK6562771_QFQ522201		NC_0217531_YP_0082389931		KU3215681		KX3839351_		EU1534541		NC_013581.1		AP007250.1		NC_0278321		MH7566351		KT3828251		NC_013270.1		NC0298871		MT2545361		MH6718841		KT8185251		NC_046767.1		JX2338051		KM5169081_		NC_02075118		DQ3408421				GQ9964191		KM1006181		Nc_053961		KC7017421
MK6562781_QFQ522331		NC_0255811_YP_0091073981		KU3215691		KX8097611_		EU1534551		NC_013583.1		EU917054.1		NC_0467901		MK3102571		KT3828261		NC_014581.1		NC0147001		MT4107961		MH7130011		KT8185261		NC_046768.1		KJ9584101		KM9778821_		NC_02075212		DQ3408431				GQ9964201		KM1006191		Nc_013445		KC7017431
MK6562791_QFQ522461		NC_0286271_YP_0091864311		KU9850691		KX8097621_		EU1534561		NC_015100.1		KJ564170.1		NC_0628181		MK6735121		KT3828271		NC_014584.1		NC0203241		MT4713221		MH7804921		KT8185371		NC_046769.1		KM2163881		KM9833941_		NC_02067518		GU4754651				GQ9964211		KM1006201		Nc_053965		KC7017441
MK6562801_QFQ522591		NC_0396711_YP_0095268661		KU9850701		KX8097631_		EU1534571				KJ564171.1		NC_0063211		MN0301601		KT8954231		NC_014685.1		NC0203221		MT4781071		MH7911601		KT8185381		NC_050318.1		KM4056371		KP0643291_		NC_02067615		JQ9751761				GQ9964221		KM1006211		Nc_009692		KC7017451
MK6562811_QFQ522721		NC_0411531_YP_0095640231		KU9850712		KX8097641_		EU1534581				KJ564172.1		NC_0653921		MN0301611		KT8998871		NC_014691.1		NC0614081		MT6226461		MH9106181		KY6169741		NC_053636.1		KP0916881		KP1266171_		NC_00951018		JQ9751771				GQ9964231		KM1006221		Nc_053960		KC7017461
MK6562821_QFQ522851		NC_0411551_YP_0095640491		KU9850721		KX8097651_		EU1552101				KJ564173.1		NC_0608151		MN4804501		KT8998881		NC_015305.1		NC0248781		MT8348681		MK3430921		KY6169751		NC_060622.1		KP0916891		KR0027271_		NC_02067810		JQ9751781				GQ9964241		KM1006231		Nc_028307		KC7017471
MK6562831_QFQ522981		NC_0411561_YP_0095640621		KU9850731		MF1940221_		JF9121991				KJ564174.1		NC_0298671		MW1471481		KU5512831		NC_015615.1		NC0107821		MT8348691		MK3430931		KY6169761		NC_060623.1		KP0916901		KR1539961_		NC_01209818		KM5167101				GQ9964251		KM1006241		Nc_028308		KC7017481
MK6562841_QFQ523111		NC_0444241_YP_0096854901		KU9850741		MH3481761_		JF9122001				KJ564175.1		NC_0361501		MW7158121		KU5512841		NC_015617.1		NC0355671		MT8560421		MK3430941		KY6169771		NC_060624.1		KP0916911		KR3365541_		NC_02062114		KM5167111				GQ9964261		KM1006251		Nc_028309		KC7017491
MK6562851_QFQ523241		NC_0444251_YP_0096855031		KU9850752		MH3481771_		JN6732631				KJ564176.1		NC_0239271		NC_0200241		KU5512851		NC_015618.1		NC0324021		MT8744791		MK3430951		KY6169781		NC_061662.1		KP0916921		KR3365551_		NC_02354213		KM5167121				GQ9964271		KM1006261		Nc_028310		KC7017501
MK6562861_QFQ523371		NC_0490311_YP_0098650081		KU9850761		MH5871881_		JN6732641				KJ564177.1		NC_0603021		NC_0200291		KU5512861		NC_015620.1		NC0256341		MT9426871		MK3430961		KY6169791		OM2365381.1		KP0916931		KR8188601_		NC_01234619		KP2735921				GQ9964281		KM1006271		Nc_053959		KC7017511
MK6562871_QFQ523501		NC_0520101_YP_0099759971		KU9850771		MH5871891_		KJ5574231				KJ564178.1		NC_0314021		NC_0242021		KU5512871		NC_016119.1		NC0242811		MW0731141		MK3430971		KY6169801				KP3349941		KT1820691_		NC_02723319		KP2735931				GQ9964291		KM1006281		Nc_053973		KC7017521
MN2069751_QIH967731		NC_0527491_YP_0099902361		KU9850782		MH5871901_		KJ5574241				KJ564179.1		NC_0269951		NC_0257761		KU5512881		NC_018771.1		NC0446951		MW0749621		MK3430981		KY6169811				KP8728471		KT1820701_		NC_04493310		KP2961471				GQ9964301		KM1006291		Nc_053958		KC7017531
MN2760531_QLI523231		NC_0527501_YP_0099902371		KU9850791		MH5871911_		KY3642331				KJ564180.1		NC_0582341		NC_0302551		KU5512891		NC_018775.1		NC0268631		MW0914971		MK9479121		KY6169821				KR8729381		KT3828581_		NC_03602010		KP7214591				GQ9964311		KM1006301		Nc_053957		KC7017541
MW3645671_UBY466901				KU9850802		MH5871921_		KY4995551				KJ564181.1		NC_0237761		NC_0349271		KX8873201		NC_018776.1		NC0598731		MW1672921		MN0526741		MF0613141				KT2244271		KT4385091_		NC_02481816		KT0038191				GQ9964321		KM1006311		Nc_053968		KC7017551
MW4894671_UIP570441				KU9850811		MH5871931_		KY4995561				KJ564182.1		NC_0631221		NC_0391051		KX8873211		NC_018785.1		NC0460271		MW1672931		MN2763201		MK9034941				KT8934591		KT8787211_		NC_02556312		MF4966561				GQ9964331		KM1006321		Nc_024568		KC7017571
NC_0059321_YP_0259621				KU9850822		MH5871941_		KY4995571				KJ564183.1		NC_0669691		NC_0391061		KX9611401		NC_019615.1		NC0627151		MW1724331		MN2964911		MK9034951				KT8934601		KT8967431_		NC_01399618		MG4284051				GU1966851		KM1006331		Nc_009968		KC7017591
NC_0237871_YP_0090197311				KU9850832		MH5871951_		KY4995581				KJ564184.1		NC_0231241		NC_0391071		L042721		NC_019998.1		NC0489901		MW1724341		MT0798011		MK9034961				KU1572281		KT8967441_		NC_02061415		MG7708931				HM1742521		KM1006341		Nc_056368		KC7017601
NC_0276061_YP_0091595041				KU9850841		MH5871961_		KY6169741				KJ564185.1		NC_0372361		NC_0391081		MF3226281		NC_019999.1		NC0276821		MW1724351		MT4765901		MK9034971				KU6844101		KU0420421_		NC_05743811		MH6186371				HM1742531		KM1006351		Nc_053978		KC7017611
NC_0281621_YP_0091755511				KU9850852		MH5871971_		KY6169751				KJ564186.1		NC_0598171		NC_0391091		MF3815821		NC_020000.1		NC0446961		MW3077831		MT4765911		MK9034981				KU6844111		KU3432091_		NC_0062951l		MH6836161				HM1742541		KM1006361		Nc_020669		KC7017621
NC_0281631_YP_0091755641				KU9850862		MH5871981_		KY6169761				KJ564187.1		NC_0298691		NC_0391101		MF3815831		NC_020001.1		NC0313551		MW4628881		MT4765921		MK9034991				KU6844121		KU3432101_		NC_06030711		MH6836171				HM1742551		KM1006371		Nc_046485		KC7017631
NC_0293841_YP_0092325611				KX2766581		MH5871991_		KY6169771				KJ564188.1		NC_0314031		NC_0391111		MF3815841		NC_020002.1		NC0627161		MW4657081		MT4765931		MK9035001				KU6844131		KU3432111_		NC_01306918		MH6836181				HQ4164431		KM1006381		Nc_053967		KC7017641
NC_0339671_YP_0093492151				KX2766591		MH5872001_		KY6169781				KJ564189.1		NC_0079331		NC_0391121		MF3815851		NC_020044.1		NC0617501		MW5319601		MT4765941		MK9035011				KU8772211		KU5072981_		NC_04393010		MH6836191				JF2846861		KM1006391		Nc_065092		KF0176051
NC_0342961_YP_0093536921				KX2766601		MH5872011_		KY6169791				KJ564190.1		NC_0348071		NC_0422401		MF3815861		NC_020048.1		NC0657471		MW5319611		MT4765951		MK9035021				KU9005781		KU5892911_		NC_03968610		MH6836201				JF2846881		KM1006401		Nc_053979		KF0176061
NC_0382181_YP_0095048041				KX8173022		MH5872021_		KY6169801				KJ564191.1		NC_0645031		NC_0424121		MF3815871		NC_020610.1		NC0460251		MW5319621		MT4765961		MK9035031				KU9005791		KU5892921_		NC_02816119		MH6836211				JF2846891		KM1006411		Nc_035810		KF0403691
NC_0382191_YP_0095048171				KX8173032		MH5872031_		KY6169811				KJ564192.1		NC_0650951		NC_0450911		MF3815881		NC_021476.1		NC0460261		MW6906411		MT4765971		MT6360921				KU9251961		KX1182771_		NC_02068318		MH6836221				JF2846901		KM1006421		Nc_035811		KF6478951
NC_0382201_YP_0095048301				KX8173042		MH5872041_		KY6169821				KJ564193.1		NC_0302691		NC_0503861		MF3815891		NC_021477.1		NC0408591		MW7272691		MW0460471		MT6360931				KU9251971		KX1569541_		NC_02062316		MH6836231				JF2846911		KM1006431		Nc_028313		KF6906331
NC_0397361_YP_0095302771				KX8173052		MH5872051_		MF7702431				KJ564194.1		NC_0528451		NC_0573041		MF3815901		NC_021937.1		NC0408611		MW7272701		MW4300041		MT6360941				KU9251981		KX3448981_		NC_02062410		MH6836241				JF2846921		KM1006441		Nc_027083		KJ1625741
NC_0414221_YP_0095730081				KX8173062		MH5872061_		MG3342791				KJ564195.1		NC_0613231		NC_0606311		MF3815911		NC_022696.1		NC0446531		MW7272711		MZ2688201		MT6360951				KU9251991		KX4562051_		NC_02062515		MH6836251				JF2846931		KM1006451		Nc_028319		KJ7898541
NC_0725691_YP_0107237031				KX8173072		MH5872071_		MG3342811				KJ564196.1		NC_0239251		NC_0660481		MF3815921		NC_022870.1		NC0297551		MW8463161		MZ4352661		MT6360961				KU9252001		KX6398241_		NC_02062610		MH6836261				JF2846941		KM1006461		Nc_014456		KJ8456331
OP8505671_WDW303651				KX8173082		MH5872081_		MH0562111				KJ564197.1		NC_0619131		NC_0662181		MF3815931		NC_022871.1		NC0441011		MZ2023931		MZ4352671		MT6360971				KU9252011		KX9119771_		NC_01209618		MH6836271				JF2846951		KM1006471		Nc_012141		KM8786711
				KX8173092		MH5872091_		MH2523351				KJ564198.1		NC_0276991		NC_0675571		MF3815941		NC_022872.1		NC0262901		MZ2023941		MZ4423391		MT6360981				KU9252031		KY0416291_		NC_02345710		MH6836281				JF2846961		KM1006481		Nc_021749		KP2650131
				KX8173102		MH5872101_		MH7189321				KJ564199.1		NC_0604881		NC_0676411		MF3815951		NC_023379.1		NC0099841		MZ2724711		MZ7027011		MT6360991				KU9252041		KY2850131_		NC_04520510		MH6836291				JF2846971		KM1006491		Nc_009678		KP3367021
				KX8173112		MH5872111_		MN1050831				KJ564200.1		NC_0314041		NC_0686001		MF3815961		NC_023380.1		NC0196631		MZ2869651		MZ7027021		MT6361001				KU9252051		KY5418391_		NC_02062917		MH6836301				JF2846981		KM1006501		Nc_011125		KP3367031
				KY1320981		MH5872121_		MT3547661				KJ564201.1		NC_0127681		NC_0688481		MF3815971		NC_023381.1		NC0467361		MZ2927501		MZ7027031		MW0066291				KU9252061		KY6506511_		NC_01064018		MH6836311				JQ4460411		KM1006511		Nc_053981		KP8927521
				KY2311891		MH5872131_		MT3547671				KJ564202.1		NC_0239281		OK5146271		MF3815981		NC_023382.1		NC0536481		MZ3150341		MZ7027041		MW1137371				KU9252071		KY6506521_		NC_02068519		MH6836321				KC7576441		KM1006521		Nc_020644		KP8930751
				MF1017771		MH5872141_		MT3547681				KJ564203.1		NC_0353081		OM4613591		MF3815991		NC_023528.1		NC0252241		MZ3298131		MZ7027051		MW1137381				KU9252081		KY7858791_		NC_02068618		MH6836331				KF7368481		KM1006531		Nc_009970		KR0512641
				MF1017781		MH5872151_		MT6360931				KJ564204.1		NC_0252921		ON0496681		MF3816001		NC_023529.1		NC0252231		MZ3617061		MZ8890811		NC_0009341				KU9252091		KY7858801_		NC_02068713		MH6836341				KF8879501		KM1006541		Nc_020648		KR9122151
				MF1017791		MH5872161_		MT6360951				KJ564205.1		NC_0667201		ON1646691		MF3816011		NC_023949.1		NC0641101		MZ3982361		NC_0016271		NC_0049201				KU9252101		KY8083941_		NC_02068817		MH6836351				KF8978301		KM1006551		Nc_053963		KT2543091
				MF1017801		MH5872171_		MT6360971				KJ564206.1		NC_0667211		ON2031281		MF3816021		NC_024180.1		NC0107661		MZ4205641		NC_0053341		NC_0049211				KU9252111		KY8653301_		NC_02068918		MH6836361				KJ5877481		KM1006561		Nc_027828		KT3623801
				MF1017811		MH5872181_		MW0738271				KJ564207.1		NC_0373901		ON9688751		MF3816031		NC_024272.1		NC0589211		MZ9054571		NC_0059301		NC_0069241				KU9252121		KY9852361_		NC_02069018		MH6836371				KJ7396091		KM1006571		Nc_021751		KT4288771
				MF1017821		MH5872191_		MW0738281				KJ564208.1		NC_0379471		OQ8425411		MF3816041		NC_024427.1		NC0452081		NC_0087541		NC_0066641		NC_0207591				KU9252131		MF1982471_		NC_02069118		MH6836381				KM1001401		KM1006581		Nc_020640		KT5819811
				MF1017831		MH5872201_		MW5282381				KJ564209.1		NC_0663991				MF3816051		NC_024547.1		NC0535691		NC_0237941		NC_0066651		NC_0279641				KU9252141		MF1982481_		NC_02069318		MH6836391				KM2139621		KM1006591		Nc_034330		KT9620621
				MF1017841		MH5872211_		MW5282391				KJ564210.1		NC_0355071				MF3816061		NC_024548.1		NC0257751		NC_0364811		NC_0066661		NC_0285011				KU9252151		MF1982491_		NC_02069418		MH6836401				KM2456301		KM1006601		Nc_023210		KU2955591
				MF1017851		MH5872221_		MW5282411				KJ564211.1		NC_0506791				MF3816071		NC_024603.1		NC0280681		NC_0364821		NC_0077881		NC_0285541				KU9252161		MF1982501_		NC_02069519		MH6836411				KM5031211		KM1006611		Nc_056132		KU5684671
				MF1017861		MH5872231_		MW5282441				KJ564212.1		NC_0617431				MF3816081		NC_024748.1		NC0452091		NC_0411431		NC_0077891		NC_0285551				KU9252171		MF1982511_		NC_02069915		MH6836421				KM6035091		KM1006621		Nc_024942		KU8931411
				MF1017871		MH5872241_		MW5282501				KJ564213.1		NC_0608141				MF3816091		NC_024843.1		NC0237781		NC_0429071		NC_0106911		NC_0375271				KU9252181		MF1982521_		NC_02070111		MH6836431				KM6754811		KM1006631		Nc_020639		KX1086971
				MF1017881		MK5754741_		MW5282571				KJ564214.1		NC_0502621				MF3816101		NC_025226.1		NC0233401		NC_0429081		NC_0138781		NC_0379411				KU9252191		MF2852411_		NC_02070214		MH6836441				KP7166341		KM1006641		Nc_020638		KX7570201
				MF1017891		MK5754751_		MW5282591				KJ564215.1		NC_0300401				MF3816111		NC_025309.1		NC0619181		NC_0429091		NC_0232541		NC_0414861				KU9252201		MF4574001_		NC_02070311		MH6836451				KP7166351		KM1006651		Nc_020637		KX7570211
				MF1017901		MN3894641_		MW5924281				KJ564216.1		NC_0358931				MF3816131		NC_025575.1		NC0626681		NC_0429101		NC_0257661		NC_0427361				KU9252211		MF4574011_		NC_02070418		MH6836461				KP7166371		KM1006661		Nc_024567		KX7570221
				MF1017911		MN3894651_		MW5924291				KJ564217.1		NC_0533601				MF3816141		NC_025591.1		NC0274921		NC_0429111		NC_0399821		NC_0427371				KU9252221		MF4574021_		NC_02070717		MH6836471				KP7166381		KM1006671		Nc_020647		KY6461531
				MF1017921		MN3894661_		MW5924301				KJ564218.1		NC_0323611				MF3816161		NC_026524.1		NC0411201		NC_0491241		NC_0401451		NC_0427521				KU9252231		MF4574031_		NC_03530910		MH6836481				KR0069701		KM1006681		Nc_008450		KY6492851
				MF9589721		MN3894671_		MW5924321				KJ564219.1		NC_0239431				MF3816171		NC_026789.1		NC0537381		NC_0503141		NC_0401461		NC_0427531				KU9252241		MF4574041_		NC_06236211		MH6836491				KT1993011		KM1006691		Nc_008419		KY6492861
				MH9737281		MN3894721_		MW5924331				KJ564220.1		NC_0650941				MF3816181		NC_026893.1		NC0280771		NC_0509321		NC_0401471		NC_0427541				KU9252251		MF4574051_		NC_06236111		MH6836501				KT2114931		KM1006701		Nc_013700		KY7949281
				MH9737291		MN3894731_		MW5924341				KJ564221.1		NC_0519941				MF3816191		NC_026894.1		NC0543031		NC_0509681		NC_0401481		NC_0518751				KU9252261		MF4616231_		NC_06236011		MH6836511				KT3828291		KM1006711		Nc_004029		MF0296631
				MH9737301		MN6264421_		MW5924351				KJ564222.1		NC_0639441				MF3816211		NC_026895.1		NC0603861		NC_0509691		NC_0401491		NC_0735271				KU9252271		MG1979971_		NC_01860315		MH6836521				KT7350551		KM1006721		Nc_049152		MF0296641
				MH9737311		MN6264431_		MW5924361				KJ564223.1		NC_0206091				MF3816221		NC_026896.1		JAIFTH010		NC_0519751		NC_0401501		NC_0735301				KU9252281		MG4898911_		NC_02071610		MH6836531				KT8186171		KM1006731		Nc_028323		MF0296651
				MH9737321		MT0938321_		MW5924371				KJ564224.1		NC_0096311				MF3816231		NC_027072.1		NC0636251		NC_0529071		NC_0401511		NC_0735331				KU9252291		MG5712721_		NC_02071717		MH6836541				KT8266941		KM1006741		Nc_036369		MF0296661
				MH9737331		MT5015101_		MW5924381				KJ564225.1		NC_0519951				MF3816241		NC_027236.1		NC0313771		NC_0529081		NC_0414501		ON6430631				KU9252301		MG5748311_		NC_02071816		MH6836551				KT8266951		KM1006751		Nc_029403		MF0296671
				MH9737341		MW4659511_		MW5924391				KJ564226.1		NC_0009311				MF3816251		NC_027452.1		NC0382071		NC_0541901		NC_0427381		ON6430641				KU9252311		MG5807801_		NC_02072210		MH6836561				KT9009471		KM1006761		Nc_022842		MF0296681
				MK0782601		MZ4605821_		MZ3255041				KJ564227.1		NC_0519961				MF3816261		NC_027671.1		NC0460281		NC_0561151		NC_0427411		ON6430681				KU9252321		MG6741711_		NC_01375118		MH6836571				KT9620441		KM1006771		Nc_010642		MF0296691
				MK0782611		NC_0068171		NC_0009341				KJ564228.1		NC_0613771				MF3816271		NC_027686.1		NC0097381		NC_0561161		NC_0441091		ON6430721				KU9252331		MG7517721_		NC_02138118		MH6836581				KU0528651		KM1006781		Nc_039591		MF0296701
				MK0782621		NC_0145741		NC_0020781				KJ564229.1		NC_0347831				MF3816281		NC_027827.1		NC0297561		NC_0562821		NC_0448611		ON6430811				KU9252341		MG7517731_		NC_02072311		MH6836591				KU2213941		KM1006791		Nc_038159		MF0296711
				MK0782631		NC_0254731		NC_0026311				KJ564230.1		NC_0320551				MF3816291		NC_028283.1		NC0255571		NC_0562831		NC_0459371		ON6755601				KU9252351		MG7566011_		NC_02072411		MH6836601				KU2372901		KM1006801		Nc_028303		MF0296721
				MK0782641		NC_0274941		NC_0033141				KJ564231.1		NC_0562791				MF3816301		NC_028296.1		NC0619751		NC_0585801		NC_0459381		ON6755631				KU9252371		MG7566021_		NC_02072511		MH6836611				KU2460471		KM1006811		Nc_008418		MF0296731
				MK0782651		NC_0351591		NC_0040261				KJ564232.1		NC_0110141				MF3816311		NC_028424.1		NC0572011		NC_0610321		NC_0459391		ON6755651				KU9252381		MG7705491_		NC_02072610		MH6836621				KU7479721		KM1006821		Nc_053975		MF0296741
				MK2130642		NC_0469461		NC_0049191				KJ564233.1		NC_0603011				MF3816321		NC_028521.1		NC0603281		NC_0629641		NC_0459401		ON6755701				KU9252391		MG7869391_		NC_02072713		MH6836631				KU8784111		KM1006831		Nc_053977		MF0296751
				MK2130652		NC_0500441		NC_0049201				KJ564234.1		NC_0255611				MF3816331		NC_029196.1		NC0626231		NC_0636061		NC_0460531						KU9252401		MG7874081_		NC_02072817		MH6836641				KU9520941		KM1006841		Nc_028305		MF0296761
				MK2130682		NC_0500451		NC_0049211				KJ564235.1		NC_0063791				MF3816341		NC_029197.1		NC0341501		NC_0644031		NC_0527421						KX6408251		MG7923411_		NC_02063014		MH6836651				KU9963601		KM1006851		Nc_024569		MF0296771
				MN7463331		NC_0543191		NC_0051291				KJ564236.1		NC_0519931				MF3816351		NC_029198.1		NC0380581		NC_0670361		NC_0533611						KX6408261		MG7923421_		NC_02073110		MH6836661				KX1555731		KM1006861		Nc_009126		MG8338371
				MT2591801		NC_0543201		NC_0075961				KJ564237.1		NC_0652121				MF3816361		NC_029199.1		NC0134742		NC_0670371		NC_0542251						KX7120901		MG8406491_		NC_02073217		MH6836671				KX1555741		KM1006871		Nc_053964		MH8997491
				MT2591811		NC_0543211		NC_0103011				KJ564238.1		NC_0016731				MF3816371		NC_029200.1		NC0246801		NC_0670381		NC_0542261						KY2127431		MG8406501_		NC_02073316		MH6836681				KX1569371		KM1006881		Nc_016470		MK0343031
				MT2762891		NC_0543251		NC_0103021				KJ564239.1		NC_0607591				MF3816381		NC_029201.1		NC0669861		NC_0670391		NC_0542271						KY2243901		MH0288741_		NC_02063119		MH6836691				KX2632491		KM1006891		Nc_053956		MK3474981
				MT2762901		NC_0543261		NC_0103041				KJ564240.1		NC_0657651				MF3816391		NC_029250.1		NC0260791		NC_0670561		NC_0542281						KY2243911		MH1831261_		NC_04719610		MH6836701				KX2632501		KM1006901		Nc_053974		MK4505411
				MT2762911		NC_0651211		NC_0155291				KJ564241.1		NC_0440921				MF3816401		NC_029409.1		NC0044542		NC_0670571		NC_0542291						KY2243921		MH1831271_		NC_01588914		MH6836711				KX2632511		KM1006911		Nc_067028		MN0780941
				MT2762921		OL3515471_		NC_0207591				KJ564242.1		NC_0664001				MF3816411		NC_029754.1		NC0261231		NC_0670581		NC_0542301						KY2243931		MH1831281_		NC_03943210		MH6880611				KX2632521		KM1006921		Nc_010497		MT0808101
				MT2762931		OL7946301_		NC_0352301				KJ564243.1		NC_0467331				MF3816421		NC_030049.1		NC0052911		NC_0670591		NC_0542311						KY2243941		MH1831291_		NC_03943110		MK0593951				KX2632531		KM1006931		Nc_045900		MT0808111
				MT2762941		OL7946311_		NC_0358001				KJ564244.1		NC_0570741				MF3816431		NC_030054.1		NC0196421		NC_0686081		NC_0561681						KY2243951		MH3104441_		NC_0260631		MK0695951				KX2632541		KM1006941		Nc_020646		MT1803221
				MT2762951		OL7946321_		NC_0401611				KJ564245.1		NC_0652131				MF3816441		NC_030333.1		NC0233691		NC_0686091		NC_0636681						KY2243961		MH3104451_		NC_0260641		MK3700291				KX2632551		KM1006951		Nc_009969		MT1803231
				MT2762961		OM2145251_		NC_0414861				KJ564246.1		NC_0268561				MF3816451		NC_030627.1		NC0233711		NC_0686101		NC_0636691						KY2243971		MH4253381_		NC_0074411		MK5793801				KX2632561		KM1006961		Nc_026723		MT4975431
				MT4109381		OM2145261_		NC_0518751				KJ564247.1		NC_0268571				MF3816461		NC_031426.1		NC0537941		NC_0686111		NC_0637871						KY2243981		MH4571751_		NC_02073511		MK5793811				KX2632571		KM1006971		Nc_003426		MT6615751
				MT6672381		OM2145271_		NC_0735261				KJ564248.1		NC_0268581				MF3816471		NC_032380.1		NC0375231		NC_0686121		NC_0650871						KY2243991		MH5935611_		NC_02073612		MK5793821				KX2632581		KM1006981		Nc_011112		MT7120461
				MW7137951		OM2145281_		NC_0735271				KJ564249.1		NC_0278541				MF3816481		NC_034983.1		NC0603731		NC_0686131		NC_0687351						KY2244001		MH5935621_		NC_02073813		MK5793831				KX2632591		KM1006991		Nc_009971		MT7338751
				MW7195641		OM2145291_		NC_0735281				KJ564250.1		NC_0268591				MF3816491		NC_034984.1		NC0261021		NC_0686141		NC_0718761						KY2244011		MH5935631_		NC_01487514		MN2404081				KX2632601		KM1007001		Nc_006835		MT9744971
				MW8569031		OM2145301_		NC_0735291				KJ564251.1		NC_0370851				MF3816501		NC_035803.1		NC0131841		NC_0693021		NC_0726681						KY2244021		MH7189591_		NC_02063218		MN5487721				KX6885481		KM1007011		Nc_053976		MW0928251
				MW8569041		OM2145311_		NC_0735301				KJ564252.1		NC_0246531				MF3816511		NC_035804.1		NC0428291		NC_0700101		OK0461401						KY2244031		MH7291871_		NC_01668918		MN6257031				KX6885491		KM1007021		Nc_025296		MW3545131
				NC0044191		OM2145321_		NC_0735311				KJ564253.1		NC_0268551				MF3816531		NC_035805.1		NC0090931		NC_0700111		OM2728441						KY2244041		MH7961691_		NC_02061615		MN6600451				KY0086981		KM1007031		Nc_054246		MW4508491
				NC0044201		OM2754281_		NC_0735321				KJ564254.1		NC_0268331				MF3816541		NC_036493.1		NC0059421		NC_0700121		OP2739541						KY2244061		MH7961701_		NC_02074111		MN7201041				KY0086991		KM1007041		Nc_027935		MW4708661
				NC0047431		OM6851971_		NC_0735331				KJ564255.1		NC_0268621				MF3816551		NC_037377.1		NC0410761		NC_0702961		OP2895221						KY2244081		MH8012061_		NC_02078915		MT1996371				KY0087001		KM2447701		Nc_026529		MW4788211
				NC0052521		OM6851981_		NC_0735341				KJ564256.1		NC_0268601				MF3816561		NC_037378.1		NC0621591		NC_0702971		OP4326841						KY2244091		MH8012071_		NC_02074611		MT4107931				KY0210671		KM4341581		Nc_008416		MW4788221
				NC0054511		OM6851991_		OL6288301				KJ564257.1		NC_0268611				MF3816571		NC_037379.1		NC0621641		NC_0718991		OP7472991						KY2244121		MH8012081_		NC_02061718		MT4954401				KY1964411		KM4539761		Nc_058016		MW4788231
				NC0057951		OM6852001_		ON6430651				KJ564258.1						MF3816581		NC_037380.1		NC0347851		NC_0719001		OP7473001						KY2244131		MH8012091_		NC_02061810		MT4954411				KY1964421		KM4891571		Nc_062331		MW4788241
				NC0058341		OM8635541_		ON6430671				KJ564259.1						MF3816591		NC_037382.1		NC0621621		NC_0719011		OP7473011						KY2244151		MH8012101_		NC_02074817		MW1363761				KY2009761		KM9217451		Nc_046484		MW4788251
				NC0125761		ON6202571_		ON6430681				KJ564260.1						MF3816611		NC_037854.1		NC0620651		NC_0719021		OP7473021						KY2244161		MH8020521_		NC_02074915		MW1670771				KY6095091		KP0914361		Nc_035814		MW4788261
				NC0126461		OP3731911_		ON6430721				KJ564261.1						MF3816621		NC_037855.1		NC0621581		NC_0719031		OP7473031						KY2244171		MH8169621_		NC_02075011		MW4769271				KY6798291		KP3365471		Nc_043895		MW4788271
				NC0176031				ON6755581				KJ564262.1						MF3816631		NC_037856.1		NC0052921		NC_0719041		OQ2076731						KY2244181		MH8991761_		NC_02062013		MW6999261				KY6798301		KT0036861		Nc_008415		MW4788281
				NC0217571				ON6755591				KJ564263.1						MF3816641		NC_037857.1		NC0203341		NC_0719051		OQ9796181						KY2244191		MH8991771_		NC_01404418		MW7703081				KY6798311		KT0036871		Nc_010340		MW4788291
				NC0224531				ON6755601				KJ564264.1						MF3816651		NC_038130.1		NC0397651		NC_0719061		OR1421871						KY2244201		MK1591041_		NC_04605510		MW8488161				KY6798321		KT3475991		Nc_009686		MW4788301
				NC0238371				ON6755611				KJ564265.1						MF3816661		NC_039094.1		NC0372461		NC_0805111								KY2244211		MK2043611_		NC_0059711l		MW9815791				KY6798331		KT6980391		Nc_060652		MW4788311
				NC0274171				ON6755621				KJ564266.1						MF3816671		NC_039176.1		NC0621611		NC_0805121								KY2244221		MK2813341_		NC_01270618		MZ1991761				KY6798341		KT6980401		Nc_028300		MW4788321
				NC0275221				ON6755631				KJ564267.1						MF3816681		NC_039411.1		NC0621631		OK0325101								KY2244231		MK5679861_		NC_00638031		MZ1991771				KY6973861		KT6980411		Nc_027115		MW4788331
				NC0282901				ON6755641				KJ564268.1						MF3816691		NC_039758.1		NC0583121		OK1895091								KY2244261		MK5842991_		NC_04956810		MZ2652181				KY6973871		KT6980421		Nc_053966		MW4788341
				NC0284051				ON6755651				KJ564269.1						MF3816701		NC_041426.1		NC0203351		OK1895101								KY2244271		MK5845561_		NC_02061510		MZ6664011				KY6973881		KT6980431		Nc_008427		MW4788351
				NC0303241				ON6755661				KJ564270.1						MF3816711		NC_042226.1		NC0620641		OK1895111								KY2244281		MK8837091_		NC_00504421		MZ8531711				KY8018471		KT6980441		Nc_008426		MW4788361
				NC0303251				ON6755671				KJ564271.1						MF3816721		NC_042258.1		NC0620671		OK1895121								KY2244291		MK9508541_		NC_03966910		MZ9823131				KY8018531		KT6980451		Nc_004030		MW4788371
				NC0303261				ON6755681				KJ948424.1						MF3816731		NC_042501.1		NC0620631		OK1895131								KY2244301		MN0726321_		NC_02070518		NC_0008441				KY8018601		KT6980461		Nc_053972		MW4788381
				NC0303271				ON6755691				KP793920.1						MF3816741		NC_042797.1		NC0620661		OK2874011								KY2244311		MN0726331_		NC_02070617		NC_0016201				KY8018631		KT6980471		Nc_009685		MW4788391
				NC0303441				ON6755701				KP874183.1						MF3816751		NC_043768.1		NC0621601		OK2874021								KY2244321		MN1177171_		NC_02070810		NC_0044651				KY8536691		KT6980481		Nc_001602		MW4788401
				NC0311881				ON6755711				KP874184.1						MF3816761		NC_043955.1		NC0539411		OK2995071								KY2244331		MN1177181_		NC_02070911		NC_0060791				KY8649671		KT6980491		Nc_008425		MW4788411
				NC0327151				OP4145861				KP893074.1						MF3816771		NC_044480.1		NC0561891		OK2995081								KY2244351		MN1962481_		NC_02071018		NC_0213831				MF1488551		KT6980501		Nc_028320		MW4788421
				NC0347841				OP4145871				KR131863.1						MF3816781		NC_044865.1		NC0621661		OK2995091								KY2244361		MN2965131_		NC_00194119		NC_0267041				MF3735861		KT6980511		Nc_028321		MW4788431
				NC0360601				OP5753071				KT355033.1						MF3816791		NC_044866.1		NC0280781		OK2995101								KY2244371		MN3345341_		NC_0068531l		NC_0267101				MF4013791		KT6980521		Nc_028315		MW4788441
				NC0364201				Y184751				KT895265.1						MF3816801		NC_044867.1		NC0612251		OK2995111								KY2244381		MN3711441_				NC_0269141				MF4915201		KT6980531		Nc_028317		MW4788451
				NC0366751								KY021065.1						MF3816811		NC_044868.1		NC0626251		OK2995121								KY2244391		MN3818051_				NC_0281521				MG0982321		KT6980541		Nc_028318		MW4849411
				NC0508851								KY081397.1						MF3816821		NC_044869.1		NC0626261		OK2995131								KY2244401		MN3930951_				NC_0374881				MG0997021		KT6980551		Nc_028316		MW4849421
				NC0589911								KY081398.1						MF3816831		NC_044870.1		NC0626291		OK2995141								KY2244411		MN5625871_				NC_0393941				MG1819421		KT6980561		Nc_008424		MW4849431
				NC0639631								MF448350.1						MF3816841		NC_044871.1		NC0626301		OK2995151								KY2244421		MN7371331_				NC_0421471				MG2111441		KT6980571		Nc_008423		MW4849441
				OK0944911								MH050933.1						MF3816851		NC_044872.1		NC0626281		OK3758741								KY2244431		MN7371341_				NC_0444151				MG2111451		KT6980581		Nc_062277		MW5422051
				OK0944921								MK189459.1						MF3816861		NC_044873.1		NC0626311		OK3758751								KY2244441		MN7371351_				NC_0446461				MG7445691		KT6980591		Nc_028427		MZ0438571
				OK0944931								MK189460.1						MF3816871		NC_044874.1		NC0621571		OK4849871								KY2244451		MN7371361_				NC_0446541				MG7445701		KT6980601		Nc_020642		NC002507
				OL4777271								MK204283.1						MF3816881		NC_044875.1		NC0626321		OK4849881								KY2244461		MN7371371_				NC_0447811				MG7864891		KT6980611		Nc_020643		NC006353
				OL4777291								MK574146.1						MF3816891		NC_044876.1		NC0582421		OK4849891								KY2244471		MN7371381_				NC_0452431				MG7864901		KT6980621		Nc_011579		NC006354
				OL8066101								MN256490.1						MF3816901		NC_044877.1		NC0620621		OK4849901								KY2244481		MN7371391_				NC_0466881				MG8272171		KT6980631		Nc_009677		NC007893
				OQ4339321								MN485966.1						MF3816921		NC_044878.1		NC0620611		OK4849911								KY2244491		MN7371401_				NC_0503101				MG9247281		KU5086211		Nc_039173		NC007894
				OQ4339331								MN485967.1						MF3816941		NC_044879.1		NC0620601		OK4849921								KY2244501		MN7371411_				NC_0537471				MG9794671		KU7218381		Nc_008422		NC007895
												MT410930.1						MF3816951		NC_044880.1		NC0620591		OM3725591								KY2244521		MN7371421_				NC_0542501				MG9794681		KU8925891		Nc_044972		NC007896
												MT571331.1						MF3816961		NC_044881.1		NC0626331		OM3725601								KY2244531		MN7371431_				NC_0571091				MG9794691		KU8925901		Nc_025516		NC007980
												MT667251.1						MF3816971		NC_044882.1		NC0582441		OM3725611								KY2244541		MN7371451_				NC_0596941				MG9794701		KX3549961		Nc_020641		NC009689
												MT855985.1						MF3816981		NC_044883.1		NC0657481		OM3725621								KY2244561		MN8773851_				NC_0607471				MH1154281		KX8588281		Nc_028302		NC009690
												MW030503.1						MF3816991		NC_044884.1		NC0125711		OM3725631								KY2244571		MN8932581_				NC_0649871				MH1226561		KX8588291		Nc_018053		NC009734
												MW030504.1						MF3817001		NC_044885.1		NC0248771		OM3725641								KY2244581		MN9174641_				NC_0682741				MH1404281		KY0391881		Nc_010641		NC010636
												MW035594.1						MF3817011		NC_044886.1		NC0398281		OM3725651								KY2244591		MT1341001_				NC_0686651				MH1404291		KY0391891		Nc_014770		NC011581
												MW035595.1						MF3817021		NC_044887.1		NC0242871		OM3725661								KY2244601		MT1764311_				NC_0690171				MH1404301		KY0391901		Nc_010638		NC012840
												MW035596.1						MF3817031		NC_044888.1		NC0143991		OM3725671								KY2244611		MT1937191_				NC_0690181				MH1404311		KY0391911		Nc_020664		NC015896
												MW133236.1						MF3817041		NC_044901.1		NC0246761		ON0551611								KY2244621		MT1937201_				NC_0717561				MH1981561		KY0391921		Nc_008428		NC016423
												MW133237.1						MF3817061		NC_045110.1		NC0246771		ON3320301								KY2244631		MT1937211_				NC_0729571				MH1981571		KY0391931		Nc_008429		NC016425
												MW145336.1						MF3817071		NC_045917.1		NC0246781		ON4575631								KY2244641		MT2409461_				NC_0729581				MH1981581		KY0391941		Nc_008430		NC017746
												MW145337.1						MF3817081		NC_046047.1		NC0246791		ON4575641								KY2244651		MT3358601_				OL7574741				MH1981591		KY0391951		Nc_001325		NC017749
												MW151695.1						MF3817091		NC_046387.1		NC0248741		ON4575651								KY2244661		MT4108761_				OL7574751				MH1981601		KY0391961		Nc_028301		NC020348
												MW151696.1						MF3817101		NC_047224.1		NC0080631		OQ9280741								KY2244671		MT4167121_				OL7574761				MH1981621		KY0391971		Nc_028312		NC021146
												MW160687.1						MF3817111		NC_047225.1		NC0410901		OQ9280751								KY2244681		MT6213981_				OL7574771				MH1981631		KY0391981		Nc_028304		NC022466
												MW160688.1						MF3817121		NC_049862.1		NC0438721		OR0744431								KY2244691		MT7502941_				OM1175861				MH1981641		KY0391991		Nc_028299		NC022467
												MW539055.1						MF3817131		NC_050665.1		NC0502551		OR0744451								KY2244711		MT7502951_				OM3975341				MH1981681		KY0392001		Nc_028311		NC022468
												MW548266.1						MF3817161		NC_050884.1		NC0323691		OR0744461								KY2244721		MT7555801_				OM6868711				MH1981691		KY0392011		Nc_008431		NC022693
												MW574914.1						MF3817191		NC_051953.1		NC0620711		OR0744471								KY2244741		MT7558251_				OM6868721				MH1981701		KY0392021		Nc_008433		NC022959
												MW788427.1						MF3817211		NC_053712.1		NC0323811		OR0744481								KY2244751		MT7558261_				OM6868731				MH1981711		KY0392031		Nc_008432		NC023257
												MZ297479.1						MF3817231		NC_056269.1		NC0177451		OR0744491								KY2244761		MT7808731_				OM6868741				MH1981721		KY0392041		Nc_003428		NC026724
												MZ329992.1						MF3817241		NC_056272.1		NC0177561		OR0744501								KY2244771		MT8501251_				OP1332701				MH1981731		KY0392051		Nc_009331		NC026908
												MZ334613.1						MF3817251		NC_056343.1		NC0177571		OR0744511								KY2244781		MT8559831_				OP1424201				MH3083891		KY0392061		Nc_008753		NC026997
												NC 002707.2						MF3817261		NC_056366.1		NC0567771		OR0744521								KY2244791		MT8723701_				OP1568161				MH3083921		KY0392071		Nc_011118		NC027729
												NC 002761.2						MF3817271		NC_057468.1		NC0670931		OR0744531								KY2244801		MT8984301_				OP1569991				MH3083951		KY0392081		Nc_011117		NC028034
												NC 004417.1						MF3817281		NC_057992.1		NC0610571		OR0744541								KY2244811		MW1186021_				OP2501431				MH3084041		KY0392091		Nc_008434		NC028189
												NC 005802.1						MF3817291		NC_058599.1		NC0597241		OR0744551								KY2244831		MW1222951_				OP2501441				MH3084071		KY0392101		Nc_023459		NC028547
												NC 005805.1						MF3817301		NC_059861.1		NC0620691		OR0744561								KY2244841		MW1255411_				OP2501451				MH3462081		KY0392111		Nc_001700		NC028731
												NC 006531.1						MF3817311		NC_060306.1		NC0233491		OR0744571								KY2244851		MW1255421_				OP2501461				MH3462091		KY0392121		JaJagD010		NC029702
												NC 006532.1						MF3817321		NC_060625.1		NC0620701		OR0744581								KY2244861		MW1255431_				OP7460661				MH3462101		KY0392131		JaJHUB010		NC029723
												NC 006533.1						MF3817331		NC_061370.1		NC0285281		OR0744601								KY2244871		MW1255441_								MH3462121		KY0392141		Nc_028314		NC029747
												NC 006534.1						MF3817341		NC_061371.1		NC0621651		OR0744611								KY2244881		MW1652261_								MH4001881		KY0392151		Nc_028322		NC030208
												NC 006535.3						MF3817351		NC_061389.1		NC0620681		OR0744621								KY2244891		MW1652271_								MH5433341		KY0392161		Nc_016189		NC034682
												NC 006536.1						MF3817371		NC_061400.1		NC0612171		OR0744631								KY2244901		MW1824111_								MH6820981		KY0392171		Nc_027956		NC035715
												NC 006537.1						MF7753711		NC_061925.1		NC0292081		OR0744641								KY2244911		MW1917561_								MH7004931		KY0392181		Nc_002008		NC036351
												NC 006538.1						MG7421571		NC_061926.1		NC0374931		OR0744651								KY2244921		MW1924491_								MH8853131		KY0392191				NC036354
												NC 006539.1						MG7421581		NC_062077.1		NC0612261		OR0744661								KY2244931		MW2288891_								MH9312301		KY0392201				NC038213
												NC 006540.1						MG7421591		NC_062326.1		NC0020101		OR0744671								KY2244941		MW2324351_								MK0355731		KY0392211				NC039847
												NC 006541.1						MG7421601		NC_062354.1		NC0052931		OR0744681								KY2244951		MW2390761_								MK2519861		KY0392221				NC039848
												NC 006542.1						MG7421611		NC_062355.1		NC0238311		OR0744691								KY2244961		MW2559741_								MK2519871		KY0392231				NC040118
												NC 006543.1						MG7421621		NC_062356.1		NC0043701		OR0744701								KY2244971		MW3095251_								MK2566141		KY0392241				NC044093
												NC 006544.1						MG7421631		NC_063648.1		NC0183692		OR0744711								KY2244981		MW3095261_								MK3273661		KY0392251				NC048475
												NC 006545.1						MG7421641		NC_063649.1		NC0410861		OR0744721								KY2244991		MW3095271_								MK3359211		KY0392261				NC049899
												NC 006546.1						MG7421651		NC_065297.1		NC0060781		OR0744731								KY2245001		MW3095281_								MK3482241		KY0392271				NC051545
												NC 006547.2						MG7421661		NC_066225.1		NC0626271		OR0744751								KY2245011		MW3095291_								MK3611041		KY0392281				NC052881
												NC 011575.1						MG7421671				NC0071771		OR0744761								KY2245021		MW3674461_								MK3951681		KY0392291				NC056385
												NC 013436.1						MG7421681				NC0375221		OR0744771								KY2245031		MW4235791_								MK3953901		KY0392301				NC057954
												NC 013601.1						MG7421691				NC0339001										KY2245041		MW4468901_								MK4117491		KY0392311				NC058301
												NC 013602.1						MG7421701				NC0338551										KY2245051		MW4468911_								MK4117501		KY0392321				NC060722
												NC 013605.1						MG7421711				NC0233731										KY2245061		MW4468921_								MK4331931		KY0392331				NC065633
												NC 013606.1						MG7421721				NC0398321										KY2245071		MW4468931_								MK4331941		KY0392341				NC065634
												NC 013607.1						MG7421731				NC0043571										KY2245081		MW4468951_								MK4331951		KY0392351				NC065635
												NC 013608.1						MG7421741				NC0398311										KY2245101		MW4468961_								MK4780161		KY0392361				NC065636
												NC 013609.1						MG7421751				NC0058201										KY2245111		MW4468971_								MK4780171		KY0392371				NC065637
												NC 013610.1						MG7421761				NC0233721										KY2245121		MW4512251_								MK4780181		KY0392381				NC065638
												NC 013611.1						MG7421771				NC0375251										KY2245131		MW6970861_								MK4780191		KY0392391				NC065639
												NC 013613.1						MG7421781				NC0398301										KY2245141		MW6970871_								MK5008691		KY0392401				NC065640
												NC 013614.1						MG7421791				NC0398291										KY2245151		MW7880291_								MK5008701		KY0392411				NC065641
												NC 013615.1						MG7421801				NC0338571										KY2245171		MZ2622761_								MK5008711		KY0392421				NC065642
												NC 013617.1						MG7421811				NC0233701										KY2245181		MZ4352631_								MK5008721		KY0392431				NC065643
												NC 013618.1						MG7421821				NC0143471										KY2245191		MZ7259401_								MK5078931		KY0392441				NC065644
												NC 013620.1						MG7421831				NC0292091										KY2245201		MZ7259411_								MK5078941		KY0392451				NC065645
												NC 013621.1						MG7421841				NC0375241										KY2245211		MZ9604921_								MK5078951		KY0392461				NC065646
												NC 013622.1						MG7421851				NC0528291										KY2245221		NC_0050371								MK5486441		KY0392471				NC065647
												NC 013623.1						MG7421861				NC0616161										KY2245231		NC_0062811								MK5594781		KY0392481				NC065648
												NC 013624.2						MG7421871				NC0620721										KY2245241		NC_0068911								MK7832631		KY0392491				NC065649
												NC 013625.1						MG7421881				NC0359461										KY2245251		NC_0069921								MN0826371		KY0392501				NC065650
												NC 013626.2						MG7421891				NC0177581										KY2245261		NC_0073791								MN1254921		KY0392511				NC068866
												NC 013627.1						MG7421901				NC0246371										KY2245271		NC_0115971								MN2645021		KY0392521				NC068867
												NC 013628.2						MG7421911				NC0105261										KY2245281		NC_0115981								MN3852491		KY0392531				NC069186
												NC 013629.1						MG7421921				NC0177591										KY2245291		NC_0125651								MN4190261		KY0392541				NC069187
												NC 013630.1						MG7421931				NC0059631										KY2245301		NC_0125671								MN4190271		KY0392551				NC069188
												NC 013631.1						MG7421941				NC0059251										KY2245311		NC_0125691								MN4625891		KY0392561				NC069189
												NC 013632.1						MG7421951				NC0265521										KY2245321		NC_0125721								MN4625901		KY0392571				NC069190
												NC 013633.1						MG7421961				GQ4653361										KY2245331		NC_0132461								MN4625911		KY0392581				NC069191
												NC 013634.1						MG7421971				NC0122181										KY2245341		NC_0134801								MN5578501		KY0392591				NC069192
												NC 013635.1						MG7421981				NC0641241										KY2245351		NC_0137131								MN5833491		KY0392601				NC069193
												NC 027234.1						MG7421991				NC0076011										KY2245361		NC_0200401								MN5968711		KY0392611				NC069984
												NC 027240.1						MG7536571				NC0076001										KY2245371		NC_0203121								MN5970631		KY0392621				NC069985
												NC 038175.1						MG7536581				NC0396881										KY2245381		NC_0203141								MN6044021		KY0392631				NC069986
												NC 057492.1						MG7536591				NC0233501										KY2245391		NC_0217541								MN7939761		KY0392641				NC069987
												NC 057570.1						MG7536601				NC0115741										KY2245401		NC_0246321								MN8719531		KY0392651				NC069988
												NC 061626.1						MG7536611				NC0105951										KY2245411		NC_0253251								MN8858841		KY0392661				NC069989
												NC 061627.1						MG7536621				NC0276091										KY2245421		NC_0255181								MN9831491		KY0392671				NC069990
												NC 062373.1						MG7536631				NC0203331										KY2245431		NC_0260801								MN9831501		KY0392681				NC069991
												NC 063493.1						MG7536641				NC0427641										KY2245451		NC_0262091								MT0432691		KY4649521				NC069992
												NC 063498.1						MG7536651				NC0490591										KY2245461		NC_0266881								MT0756101		MF9835381				NC069993
												NC 063503.1						MG7536661				NC0653151										KY2245471		NC_0267211								MT0756111		MF9835391				NC069994
												NC 064685.1						MG7536671				NC0233481										KY2245481		NC_0274141								MT1119401		MH3214461				NC069995
												NC 072055.1						MG7536681				NC0528281										KY2245491		NC_0282251								MT1233311		MH5593511				NC069996
												NC 072056.1						MG7536691				NC0604091										KY2245501		NC_0292261								MT2328451		MH6480051				NC069997
												NC 072166.1						MG7536701				NC0398131										KY2245511		NC_0293611								MT3625621		MK0920881				NC070289
												NC 072172.1						MG7536711				NC0110361										KY2245521		NC_0297241								MT3740781		MN6020761				NC072330
												NC 072258.1						MG7536721				NC0146831										KY2245531		NC_0297251								MT4080271		MN9434971				NC072331
												NC 073012.1						MG7536731				NC0233351										KY2245541		NC_0297261								MT7239661		MN9434981				ON0603631
												NC 073013.1						MG7536741				NC0246751										KY2245561		NC_0300461								MT8349501		MT0932051				ON0603641
												NC 073551.1						MG7536751				JXLN01000										KY2245571		NC_0300471								MT9370831		MT0932061				ON3677991
												NC 073552.1						MG7536761														KY2245581		NC_0300481								MW0446251		MT1045151				ON3678001
												NC 073553.1						MG7536771														KY2245591		NC_0301961								MW2448171		MT1045161				ON3678011
												NC 077249.1						MG7536781														KY2245601		NC_0301971								MW2448181		MT2745701				ON3678021
												NC 079679.1						MG7536791														KY2245611		NC_0314061								MW2448191		MT2745731				ON3678031
												NC 079680.1						MG7536801														KY2245621		NC_0318511								MW2448201		MT4109071				ON3678041
												NC 080255.1						MG7536811														KY2245631		NC_0320441								MW2448211		MT6632801				ON3678051
												NC 080256.1						MG7536821														KY2245641		NC_0338651								MW2448221		MT9956311				ON3678061
												NC 080257.1						MG7536831														KY2245651		NC_0338661								MW2448231		MW0266671				ON3678071
												OK104112.1						MG7536841														KY2245671		NC_0349951								MW3167901		MW5282161				ON3678091
												OK585090.1						MG7536851														KY2245681		NC_0353001								MW3167911		MW6528711				ON3678101
												OM691699.1						MG7536861														KY2245691		NC_0354241								MW3167921		MW6528721				ON3678111
												OP645385.1						MG7536871														KY2245701		NC_0354251								MW3764821		MW6528731				ON3678121
												OP689755.1						MG7536881														KY2245711		NC_0359511								MW4914651		MW6528741				ON3678131
												OP745415.1						MG7536891														KY2245721		NC_0361321								MW5482671		MW6528751				ON3678141
												OQ396766.1						MG7536901														KY2245731		NC_0369461								MW5502861		MW6528761				ON3678151
												OQ396767.1						MG7536911														KY2245741		NC_0369471								MW5502871		MW6528771				ON3678161
												OQ536443.1						MG7536921														KY2245751		NC_0371551								MW5502881		MW6528781				ON3678171
												OQ536444.1						MG7536931														KY2245761		NC_0371721								MW5502891		MW6528791				ON3678181
												OQ536445.1						MG7536941														KY2245771		NC_0371731								MW5502901		MW6528801				OP2354171
												OQ656149.1						MG7536951														KY2245781		NC_0372011								MW5502911		MW6528811				OP2354181
												OQ656150.1						MG7536961														KY2245791		NC_0376951								MW5502921		MW6528821				OP2354191
												OQ656151.1						MG7536971														KY2245801		NC_0380661								MW5502931		MW6528831				OP2354201
												OQ656152.1						MG7536981														KY2245811		NC_0381771								MW5502941		MW6528841				OP2354211
												OQ675584.1						MG7536991														KY2245821		NC_0381781								MW5502951		MW6528851				OP2354221
												OQ675585.1						MG7537001														KY2245831		NC_0381791								MW5502961		MW6528861				OP2354231
												OQ675586.1						MG7537011														KY2245841		NC_0381801								MW6462921		MW6528871				OP2354241
																		MG7537021														KY2245851		NC_0391051								MW6649051		MW6528881				OP8046211
																		MG7537031														KY2245861		NC_0391061								MW8296601		MW6528891				OP8046221
																		MG7537041														KY2245871		NC_0391071								MW8296611		MW6528901				OQ4461401
																		MG7537051														KY2245881		NC_0391081								MZ1572831		MW6528911
																		MG7537061														KY2245891		NC_0391091								MZ1686971		MW6528921
																		MG7537071														KY2245901		NC_0391101								MZ1962181		MW6528931
																		MG7537081														KY2245911		NC_0391111								MZ3210581		MW6528941
																		MG7537091														KY2245921		NC_0393511								MZ3592821		MW6528951
																		MG7537101														KY2245931		NC_0396181								MZ4352641		MW6528961
																		MG7537111														KY2245941		NC_0396391								MZ4352651		MW6528971
																		MG7537121														KY2245951		NC_0396401								MZ4640131		MW6528981
																		MG7537131														KY2245961		NC_0398111								MZ4889421		MW6528991
																		MG7537141														KY2245971		NC_0399901								MZ5689151		MW6529001
																		MG7537151														KY2245991		NC_0401241								MZ5689161		MW6529011
																		MG7537161														KY2246001		NC_0409761								MZ5689171		MW6529021
																		MG7537171														KY2246011		NC_0409771								MZ5689181		MW6529031
																		MG7537181														KY2246021		NC_0412111								MZ5689191		MW6529041
																		MG7537191														KY2246031		NC_0412121								MZ5689201		MW6529051
																		MG7537201														KY2246041		NC_0421421								MZ5689211		MW6529061
																		MG7537211														KY2246051		NC_0421521								MZ5689221		MW6529071
																		MG7537221														KY2246061		NC_0422081								MZ5689231		MW6529081
																		MG7537231														KY2246071		NC_0424011								MZ6186191		MW6529091
																		MG7537241														KY2246091		NC_0426851								MZ6459291		MW6529101
																		MG7537251														KY2246101		NC_0426951								MZ6621131		MW6529111
																		MG7537261														KY2246121		NC_0444131								MZ6672191		MW6529121
																		MG7537271														KY2246141		NC_0460391								MZ9344121		MW6529131
																		MG7537281														KY2246151		NC_0467971								NC0077811		MW6529141
																		MG7537291														KY2246161		NC_0468251								NC0080981		MW6529151
																		MG7537301														KY2246171		NC_0471951								NC0087971		MW6529161
																		MG7537311														KY2246191		NC_0472091								NC0100901		MW6529171
																		MG7537321														KY2246201		NC_0490111								NC0111931		MW6529181
																		MG7537331														KY2246211		NC_0490121								NC0128991		MW6529191
																		MG7537341														KY2246221		NC_0490291								NC0130731		MW6529201
																		MG7537351														KY2246231		NC_0490301								NC0131871		MW6529211
																		MG7537361														KY2246241		NC_0498651								NC0132391		MW6529221
																		MG7537371														KY2246251		NC_0500451								NC0132411		MW6529231
																		MG7537381														KY2246261		NC_0502631								NC0132421		MW6529241
																		MG7537391														KY2246281		NC_0506751								NC0132431		MW6529251
																		MG7537401														KY2246291		NC_0518681								NC0132451		MW6529261
																		MG7537411														KY2246301		NC_0519621								NC0132471		MW6529271
																		MG7537421														KY2246311		NC_0519681								NC0132481		MW6529281
																		MG7537431														KY2246321		NC_0527251								NC0132501		MW6529291
																		MG7537441														KY2246331		NC_0527261								NC0138331		MW6529301
																		MG7537451														KY2246341		NC_0528341								NC0144031		MW6529311
																		MG7537461														KY2246351		NC_0536381								NC0145801		MW6529321
																		MG7537471														KY2246381		NC_0538211								NC0145831		MW6529331
																		MG7537481														KY2246391		NC_0542481								NC0145851		MW6529341
																		MG7537491														KY2246411		NC_0568821								NC0145881		MW6529351
																		MG7537501														KY2246421		NC_0572041								NC0178861		MW6529361
																		MG7537511														KY2246441		NC_0573011								NC0230801		MW6529371
																		MG7537521														KY2246451		NC_0573021								NC0233641		MW6529381
																		MG7537531														KY2246461		NC_0574721								NC0234601		MW6529391
																		MG7537541														KY2246471		NC_0574731								NC0245861		MW6529401
																		MG7537551														KY2246481		NC_0574741								NC0246421		MW6529411
																		MG7537561														KY2246491		NC_0574751								NC0249321		MW6529421
																		MG7537571														KY2246501		NC_0574761								NC0253341		MW6529431
																		MG7537581														KY2246511		NC_0574771								NC0255771		MW6529441
																		MG7537591														KY2246521		NC_0574781								NC0275031		MW6529451
																		MG7537601														KY2246531		NC_0574851								NC0275181		MW6529461
																		MG7537611														KY2246541		NC_0582431								NC0279571		MW6529471
																		MG7537621														KY2246551		NC_0605541								NC0280021		MW6529481
																		MG7537631														KY2246571		NC_0605551								NC0280031		MW6529491
																		MG7537641														KY2246581		NC_0605561								NC0280041		MW6529501
																		MG7537651														KY2246591		NC_0605571								NC0281831		MW6529511
																		MG7537661														KY2246601		NC_0606201								NC0286281		MW6529521
																		MG7537671														KY2246611		NC_0606211								NC0291731		MW6529531
																		MG7537681														KY2246621		NC_0619311								NC0293731		MW6529541
																		MG7537691														KY2246631		NC_0619491								NC0297171		MW6529551
																		MG7537701														KY2246641		NC_0631491								NC0302131		MW6529561
																		MG8165331														KY2246651		NC_0635971								NC0302631		MW6529571
																		MG8165341														KY2246661		NC_0635981								NC0303541		MW6529581
																		MG8165351														KY2246671		NC_0635991								NC0305361		MW6529591
																		MG8165361														KY2246691		NC_0636001								NC0305951		MW6529601
																		MG8165381														KY2246701		NC_0636011								NC0314051		MW6529611
																		MG8165391														KY2246731		NC_0636021								NC0318501		MW6529621
																		MG8165401														KY2246741		NC_0636031								NC0323771		MW6529631
																		MG8165411														KY2246751		NC_0636041								NC0350071		MW6529641
																		MG8165421														KY2246761		NC_0636051								NC0355861		MW6529651
																		MG8165431														KY2246771		NC_0636141								NC0355871		MW6529661
																		MG8165441														KY2246781		NC_0651581								NC0357261		MW6529671
																		MG8165461														KY2246791		NC_0659951								NC0357331		MW6529681
																		MG8165471														KY2246801		NC_0666601								NC0357341		MW6529691
																		MG8165481														KY2246811		NC_0667151								NC0357351		MW6529701
																		MG8165491														KY2246821		NC_0680961								NC0357541		MW6529711
																		MG8165501														KY2246831		NC_0682181								NC0358691		MW6529721
																		MG8165511														KY2246841		NC_0685231								NC0358701		MW6529731
																		MG8165521														KY2246851		NC_0686011								NC0358711		MW6529741
																		MG8165531														KY2246861		NC_0687861								NC0371851		MW6529751
																		MG8165541														KY2246871		NC_0690111								NC0371881		MW6529761
																		MG8165551														KY2246881		NC_0690121								NC0372211		MW6529771
																		MG8165561														KY2246891		NC_0690131								NC0372371		MW6529781
																		MG8165571														KY2246901		NC_0690141								NC0376041		MW6529791
																		MG8165581														KY2246911		NC_0690151								NC0376071		MW6529801
																		MG8165591														KY2246921		NC_0695771								NC0376911		MW6529811
																		MG8165601														KY2246931		NC_0695781								NC0377711		MW6529821
																		MG8165611														KY2246941		NC_0695791								NC0378871		MW6529831
																		MG8165621														KY2246951		NC_0695851								NC0381691		MW6529841
																		MG8165631														KY2246961		NC_0704341								NC0381821		MW6529851
																		MG8165641														KY2246981		NC_0719161								NC0381831		MW6529861
																		MG8165651														KY2246991		NC_0725381								NC0381841		MW6529871
																		MG8165661														KY2247001		NC_0725391								NC0381851		MW6529881
																		MG8165671														KY2247031		NC_0731071								NC0381861		MW6529891
																		MG8165681														KY2247041		OL5797391_								NC0390971		MW6529901
																		MG9308261														KY2247051		OL6572291_								NC0391161		MW6529911
																		MG9308271														KY2247061		OL6612601_								NC0391171		MW6529921
																		MG9308281														KY2247071		OL6612611_								NC0391181		MW6529931
																		MG9308291														KY2247081		OL6612621_								NC0391191		MW6529941
																		MG9308301														KY2247091		OL6612631_								NC0391201		MW6529951
																		MG9308311														KY2247101		OL6612641_								NC0391211		MW6529961
																		MG9308321														KY2247111		OL6612651_								NC0391221		MW6529971
																		MG9308331														KY2247131		OL6612661_								NC0391231		MW6529981
																		MG9308341														KY2247141		OL6612671_								NC0391241		MW6529991
																		MG9308351														KY2247151		OL6612681_								NC0391251		MW6530001
																		MG9308361														KY2247161		OL6936881_								NC0391261		MW6530011
																		MG9308371														KY2247171		OL6938581_								NC0391641		MW6530021
																		MG9308381														KY2247181		OL6938591_								NC0391651		MW6530031
																		MG9308391														KY2247191		OL6938601_								NC0399221		MW6530041
																		MG9308401														KY2247201		OL6938611_								NC0399511		MW6530051
																		MG9308411														KY2247211		OL9443871_								NC0409401		MW6530061
																		MG9308421														KY2247221		OM0556621_								NC0411421		MW6530071
																		MG9308431														KY2247231		OM2145241_								NC0411621		MW6530081
																		MG9308441														KY2247241		OM4613601_								NC0413101		MW6530091
																		MG9308451														KY2247251		OM8097171_								NC0413111		MW6530101
																		MG9308461														KY2247261		ON1506781_								NC0415451		MW6530111
																		MG9308471														KY2247281		ON6466951_								NC0415461		MW6530121
																		MG9308481														KY2247291		OP0602171_								NC0415471		MW6530131
																		MG9308491														KY2247301		OP0602181_								NC0415481		MW6530141
																		MG9308501														KY2247311		OP1861111_								NC0450951		MW6530151
																		MG9308511														KY4362011		OP3554661_								NC0459061		MW6530161
																		MG9308521														KY4362021		OP3554671_								NC0460521		MW6530171
																		MG9308531														KY4490451		OP4291091_								NC0464941		MW6530181
																		MG9308541														KY4490461		OP5266501_								NC0465051		MW6530191
																		MG9308551														KY4490471		OP7871031_								NC0465261		MW6530201
																		MG9308561														KY4490481		OP9031071_								NC0465691		MW6530211
																		MG9308571														KY4490491		OQ0912571_								NC0465771		MW6530221
																		MG9308581														KY4849101		OQ4345821_								NC0465931		MW6530231
																		MG9308591														KY7482791										NC0465941		MW6530241
																		MG9308601														KY7482801										NC0465951		MW6530251
																		MG9308611														MF0630631										NC0465961		MW6530261
																		MG9308631														MG0009631										NC0465971		MW6530271
																		MG9308691														MG0104551										NC0465981		MW6530281
																		MG9308701														MG5186171										NC0467031		MW6530291
																		MG9308711														MG5578501										NC0467041		MW6530301
																		MG9308761														MH1945751										NC0467051		MW6530311
																		MG9308771														MH7664861										NC0471871		MW6530321
																		MG9308781														MH8220011										NC0489621		MW6530331
																		MG9308821														MK0880511										NC0490911		MW6530341
																		MG9308831														MK0880521										NC0498931		MW6530351
																		MG9308851														MK0880531										NC0506611		MW6530361
																		MG9308861														MK1406621										NC0506621		MW6530371
																		MG9308871														MK5078381										NC0509871		MW6530381
																		MG9308881														MK5419311										NC0518891		MW6530391
																		MG9308931														MK5994651										NC0537861		MW6530401
																		MG9308941														MK6187241										NC0542771		MW6530411
																		MK5754731														MT0105581										NC0561531		MW6530421
																		MK5754771														MT4659951										NC0569611		MW6530431
																		MK5754781														MT5933311										NC0590281		MW6530441
																		MN3894541														MW0159451										NC0597581		MW6530451
																		MT4261211														MW2088581										NC0598771		MW6530461
																		MT7578531														MW2224711										NC0598781		MW6530471
																		MT7578541														MW6009831										NC0599201		MW6530481
																		MT7578551														MW6009851										NC0599211		MW6530491
																		MT8060971														MW6009861										NC0599221		MW6530501
																		MT9171281														MW6009871										NC0599231		MW6530511
																		MT9171291														MW6009911										NC0599241		MW6530521
																		MT9171301														MW6009921										NC0599251		MW6530531
																		MT9171311														MW6009931										NC0599261		MW6530541
																		MT9171321														MW6009941										NC0610291		MW6530551
																		MT9171331														MW6009951										NC0619101		MW6530561
																		MT9171341														MW6009971										NC0627901		MW6530571
																		MT9171351														MW6009981										NC0627911		MW6530581
																		MT9171361														MW6009991										NC0637691		MW6530591
																		MT9171371														MW6010001										NC0637701		MW6530601
																		MT9171381														MW6010011										NC0637731		MW6530611
																		MT9171391														MW6010031										NC0639231		MW6530621
																		MT9171401														MW6010041										NC0639311		MW6530631
																		MT9171411														MW6301391										NC0639321		MW6530641
																		MT9171421														MW7734861										NC0639331		MW6530651
																		MT9171431														MW7734871										NC0639341		MW6530661
																		MT9171441														MW7734881										NC0639351		MW6530671
																		MT9171451														MW7734891										NC0639361		MW6530681
																		MT9171461														MW7734901										NC0639371		MW6530691
																		MT9171471														MW7734911										NC0639381		MW6530701
																		MT9171481														MW7734921										NC0639391		MW6530711
																		MT9171491														MW7734931										NC0639401		MW6530721
																		MT9171501														MW7734941										NC0639411		MW6530731
																		MT9171511														MW7734951										NC0639741		MW6530741
																		MT9171521														MW7734961										NC0643971		MW6530751
																		MT9171531														MW7734971										NC0643981		MW6530761
																		MT9171541														MW7734981										NC0653711		MW6530771
																		MT9171551														MW7734991										NC0660811		MW6530781
																		MT9171561														MW7735001										NC0660821		MW6530791
																		MT9171571														MW7735011										NC0660851		MW6530801
																		MT9171581														MW7735021										NC0664781		MW6530811
																		MT9171591														MW7735031										NC0664791		MW6530821
																		MT9171601														MW7735041										NC0679741		MW6530831
																		MT9171611														MW7735051										NC0680971		MW6530841
																		MT9171621														MW7735061										NC0690501		MW6530851
																		MT9171631														MW7735071										NC0705761		MW6530861
																		MT9171641														MW7735081										NC0705771		MW6530871
																		MT9171651														MW7735091										NC0712301		MW6530881
																		MT9171661														MW7735101										NC0722261		MW6530891
																		MT9171671														MW7735111										NC0722271		MW6530901
																		MT9171681														MW7735121										NC0722281		MW6530911
																		MT9171691														MW7735131										NC0722291		MW6530921
																		MT9171701														MW7735141										NC0722301		MW6530931
																		MT9171711														MW7735151										NC0722311		MW6530941
																		MT9171721														MW7735161										NC0722321		MW6530951
																		MT9171731														MW7735171										NC0722331		MW6530961
																		MT9171741														MW7735181										NC0722341		MW6530971
																		MT9171751														MW7735191										NC0722351		MW6530981
																		MT9171761														MW7735201										NC0775991		MW6530991
																		MT9171771														MW7735211										NC0796251		MW6531001
																		MT9171781														MW7735221										NC0796581		MW6531011
																		MT9171791														MW7735231										NC0796691		MW6531021
																		MT9171801														MW7735241										NC0805271		MW6531031
																		MT9171811														MW7735251										NC0809611		MW6531041
																		MT9171821														MW7735261										NC0809621		MW6531051
																		MW2791501														MW7735271										NC0809631		MW6531061
																		MW3666341														MW7735281										NC0809641		MW6531071
																		MZ3824731														MW7735291										NC0809681		MW6531081
																		MZ3824741														MW7735301										NC0809961		MW6531091
																		MZ3824751														MW7735311										NC0809971		MW6531101
																		MZ3824761														MW7735321										NC0809981		MW6531111
																		MZ3824771														MW7735331										NC0809991		MW6531121
																		MZ3824781														MW7735341										OK0526481		MW6531131
																		MZ3824791														MW7735351										OK6317021		MW6531141
																		MZ3824801														MW7735361										OK6324641		MW6531151
																		MZ3824811														MW7735371										OL3512621		MW6531161
																		MZ3824821														MW7735381										OL6544231		MW6531171
																		MZ3824831														MW7735391										OM0631531		MW6531181
																		MZ3824841														MW7735401										OM3076601		MW6531191
																		MZ3824851														MW7735411										OM4452491		MW6531201
																		MZ3824861														MW7735421										OM9835091		MW6531211
																		MZ3824871														MW7735431										ON0188021		MW6531221
																		MZ3824881														MW7735441										ON0188031		MW6531231
																		MZ3824891														MW9965791										ON0188061		MW6531241
																		MZ3824901														MW9965801										ON8401051		MW6531251
																		MZ3824911														MW9965811										ON8401061		MW6531261
																		MZ3824921														MW9965821										ON9201921		MW6531271
																		MZ3824931														MW9965831										ON9689661		MW6531281
																		MZ3824941														MW9965841										ON9689671		MW6531291
																		MZ3824951														MW9965851										ON9689681		MW6531301
																		MZ3824961														MW9965861										ON9689691		MW6531311
																		MZ3824971														MW9965871										ON9689701		MW6531321
																		MZ3824981														MW9965881										ON9689711		MW6531331
																		MZ3824991														MW9965891										ON9689721		MW6531341
																		MZ3825001														MW9965901										ON9689731		MW6531351
																		MZ3825011														MW9965911										ON9689741		MW6531361
																		MZ3825021														MW9965921										ON9689751		MW6531371
																		MZ3825031														MW9965931										ON9689761		MW6531381
																		MZ3825041														MW9965941										ON9689771		MW6531391
																		MZ3825051														MW9965951										ON9689781		MW6531401
																		MZ3825061														MW9965961										ON9689791		MW6531411
																		MZ3825071														MW9965971										ON9689801		MW6531421
																		MZ3825081														MW9965981										OP0065811		MW6531431
																		MZ3825091														MW9965991										OP0217441		MW6531441
																		MZ3825101														MW9966001										OP0662461		MW6531451
																		MZ3825111														MW9966011										OP0670091		MW6531461
																		MZ3825121														MW9966021										OP7141831		MW6531471
																		MZ3825131														MW9966031										OP7141841		MW6531481
																		MZ3825141														MW9966041										OP7141851		MW6531491
																		MZ3825151														MW9966051										OP7141861		MW6531501
																		MZ3825161														MW9966061										OP7238771		MW6531511
																		MZ3825171														MZ0084791										OP7294181		MW6531521
																		MZ3825181														MZ0084801										OP7344461		MW6531531
																		MZ3825191														MZ0084811										OP7380041		MW6531541
																		MZ3825201														MZ0084821										OP7385191		MW6531551
																		MZ3825211														MZ0084831										OP7471901		MW6531561
																		MZ3825221														MZ0084841										OQ1311261		MW6531571
																		MZ3825231														MZ0084851										OQ1612051		MW6531581
																		MZ3825241														MZ0084861										OQ1612061		MW6531591
																		MZ3825251														MZ0084871										OQ5115291		MW6531601
																		MZ3825261														MZ0084881										OQ6587251		MW6531611
																		MZ3825271														MZ0084891										OQ6826161		MW6531621
																		MZ3825281														MZ0084901										OQ6954891		MW6531631
																		MZ3825291														MZ0084911										OR0331591		MW6531641
																		MZ3825301														MZ0084921										OR0331601		MW6531651
																		MZ3825311														MZ0084931										OR0331611		MW6531661
																		MZ3825321														MZ0084941										OR0331621		MW6531671
																		MZ3825331														MZ0084951										OR1954381		MW6531681
																		MZ3825341														MZ0084961										OR1954391		MW6531691
																		MZ3825351														MZ0084971										;		MW6531701
																		MZ3825361														MZ0084981										End;		MW6531711
																		MZ3825371														MZ0084991												MW6531721
																		MZ3825381														MZ0085001												MW6531731
																		MZ3825391														MZ0085011												MW6531741
																		MZ3825401														MZ0085021												MW6531751
																		MZ3825411														MZ0085031												MW6531761
																		MZ3825421														MZ0085041												MW6531771
																		MZ3825431														MZ0085051												MW6531781
																		MZ3825441														MZ0085061												MW6531791
																		MZ3825451														MZ0085071												MW6531801
																		NC_0008751														MZ0085081												MW6531811
																		NC_0020841														MZ0085091												MW6531821
																		NC_0206621														MZ0085101												MW6531831
																		NC_0206631														MZ0085111												MW6531841
																		NC_0207681														MZ0085121												MW6531851
																		NC_0207691														MZ0085131												MW6531861
																		NC_0207701														MZ0085141												MW6531871
																		NC_0275021														MZ0085151												MW6531881
																		NC_0280161														MZ0085161												MW6531891
																		NC_0282121														MZ0085171												MW6531901
																		NC_0282131														MZ0085181												MW6531911
																		NC_0282141														MZ0085191												MW6531921
																		NC_0282161														MZ0085201												MW6531931
																		NC_0282171														MZ0085211												MW6531941
																		NC_0282181														MZ0085221												MW6531951
																		NC_0282191														MZ0085231												MW6531961
																		NC_0282201														MZ0085241												MW6531971
																		NC_0282211														MZ0085251												MW6531981
																		NC_0282221														MZ0085261												MW6531991
																		NC_0282231														MZ0085271												MW6532001
																		NC_0302481														MZ0085281												MW6532011
																		NC_0302491														MZ0085291												MW6532021
																		NC_0302501														MZ0085301												MW6532031
																		NC_0307151														MZ0085311												MW6532041
																		NC_0307161														MZ0085321												MW6532051
																		NC_0307171														MZ0085331												MW6532061
																		NC_0307181														MZ0085341												MW6532071
																		NC_0362631														MZ0085351												MW6532081
																		NC_0377861														MZ0085361												MW6532091
																		NC_0377871														MZ0085371												MW6532101
																		NC_0377881														MZ0085381												MW6532111
																		NC_0377891														MZ0085391												MW6532121
																		NC_0377901														MZ0085401												MW6532131
																		NC_0377911														MZ0085411												MW6532141
																		NC_0377921														MZ0085421												MW6532151
																		NC_0377931														MZ0085431												MW6532161
																		NC_0377941														MZ0085441												MW6532171
																		NC_0377951														MZ0085451												MW6532181
																		NC_0377981														MZ0085461												MW6532191
																		NC_0377991														MZ0085471												MW6532201
																		NC_0378001														MZ0085481												MW6532211
																		NC_0378011														MZ0085491												MW6532221
																		NC_0378021														MZ0085501												MW6532231
																		NC_0378031														MZ0085511												MW6532241
																		NC_0378041														MZ0085521												MW6532251
																		NC_0378051														MZ0085531												MW6532261
																		NC_0378061														MZ0085541												MW6532271
																		NC_0378071														MZ0085551												MW6532281
																		NC_0378081														MZ0085561												MW6532291
																		NC_0378101														MZ0085571												MW6532301
																		NC_0378111														MZ0085581												MW6532311
																		NC_0378131														MZ0085591												MW6532321
																		NC_0378141														MZ0085601												MW6532331
																		NC_0378151														MZ0085611												MW6532341
																		NC_0378161														MZ0085621												MW6532351
																		NC_0378171														MZ0085631												MW6532361
																		NC_0378181														MZ0085641												MW6532371
																		NC_0378201														MZ0085651												MW6532381
																		NC_0378211														MZ0580361												MW6532391
																		NC_0378241														MZ0580371												MW6532401
																		NC_0378271														MZ0580381												MW6532411
																		NC_0378291														MZ0580391												MW6532421
																		NC_0393971														MZ0580401												MW6532431
																		NC_0395401														MZ0580411												MW6532441
																		NC_0446471														MZ0580421												MW6532451
																		NC_0543121														MZ0580431												MW6532461
																		NC_0562611														MZ0580441												MW6532471
																		NC_0562621														MZ0580451												MZ0186221
																		NC_0562631														MZ0580461												MZ4243091
																		NC_0562641														MZ0580471												MZ7788571
																		NC_0562651														MZ0580481												NC0008901
																		NC_0571011														MZ0580491												NC0008901
																		NC_0572511														MZ0580511												NC0019501
																		NC_0576511														MZ0580741												NC0019501
																		NC_0576521														MZ0580751												NC0180521
																		NC_0579591														MZ0580761												NC0206111
																		NC_0646031														MZ0580771												NC0217681
																		NC_0646041														MZ0580781												NC0221931
																		NC_0646051														MZ0580791												NC0226791
																		NC_0646061														MZ0580801												NC0228191
																		NC_0646071														MZ9117501												NC0233611
																		NC_0646081														MZ9117511												NC0235211
																		NC_0646091														MZ9117521												NC0235221
																		NC_0646101														MZ9117531												NC0235271
																		NC_0646111														MZ9117541												NC0239481
																		NC_0646121														NC0060761												NC0240551
																		NC_0678251														NC0094981												NC0242841
																		NC_0704051														NC0094991												NC0245961
																		NC_0718781														NC0095001												NC0248621
																		NC_0718791														NC0095011												NC0255201
																		NC_0718801														NC0129011												NC0257781
																		NC_0718811														NC0142741												NC0262871
																		NC_0718821														NC0158001												NC0266961
																		NC_0718831														NC0169561												NC0267741
																		NC_0718841														NC0181201												NC0268711
																		NC_0718851														NC0181211												NC0270811
																		NC_0726041														NC0181221												NC0283371
																		NC_0726051														NC0181231												NC0283381
																		NC_0729421														NC0181241												NC0283391
																		OK4585601														NC0181251												NC0283401
																		ON4796541														NC0181261												NC0283411
																		OP3113201														NC0181271												NC0283421
																		OP3113211														NC0181281												NC0283431
																		OP3113221														NC0181291												NC0283441
																		OP3113231														NC0181301												NC0285081
																		OP3113241														NC0181311												NC0293991
																		OP3113251														NC0181321												NC0294001
																		OP3113261														NC0185491												NC0298431
																		OP3113271														NC0185991												NC0302161
																		OP3113281														NC0246581												NC0318111
																		OP3113291														NC0255221												NC0318121
																		OP3246361														NC0255671												NC0320651
																		OP3246371														NC0261131												NC0354911
																		OP7769191														NC0261141												NC0396291
																		OQ2215621														NC0261151												NC0422561
																		;														NC0261161												NC0425041
																		End;														NC0261171												NC0438301
																																NC0266951												NC0460161
																		;														NC0292241												NC0472381
																		End;														NC0292251												NC0472391
																																NC0300011												NC0498811
																																NC0300021												NC0567841
																																NC0300031												NC0575251
																																NC0300111												NC0722601
																																NC0300121												NC0774621
																																NC0300131												NC0774631
																																NC0300141												NC0774641
																																NC0300151												NC0775881
																																NC0300161												NC0796961
																																NC0300171												ON0750751
																																NC0300181												ON0750761
																																NC0300191												ON0750771
																																NC0300201												ON0808731
																																NC0300211												ON1174151
																																NC0300221												ON6500071
																																NC0300231												ON6528731
																																NC0300241												ON6528741
																																NC0300251												ON6958781
																																NC0300261												ON6958791
																																NC0300271												ON6958801
																																NC0300281												OQ2749151
																																NC0300291												OQ4762081
																																NC0300301												OQ6126331
																																NC0300311
																																NC0300321
																																NC0300331
																																NC0300341
																																NC0300351
																																NC0300361
																																NC0300371
																																NC0301911
																																NC0302621
																																NC0311621
																																NC0340191
																																NC0340201
																																NC0340211
																																NC0340221
																																NC0340231
																																NC0340241
																																NC0340251
																																NC0340261
																																NC0340271
																																NC0340281
																																NC0340291
																																NC0340301
																																NC0340311
																																NC0340321
																																NC0340331
																																NC0340341
																																NC0340351
																																NC0340361
																																NC0340371
																																NC0340381
																																NC0340391
																																NC0340401
																																NC0340411
																																NC0340421
																																NC0340431
																																NC0340441
																																NC0340451
																																NC0340461
																																NC0340471
																																NC0340481
																																NC0340491
																																NC0340501
																																NC0340511
																																NC0340521
																																NC0340531
																																NC0340541
																																NC0340551
																																NC0340561
																																NC0340571
																																NC0340581
																																NC0340591
																																NC0340601
																																NC0340611
																																NC0340621
																																NC0340631
																																NC0340641
																																NC0340651
																																NC0340661
																																NC0340671
																																NC0340681
																																NC0340691
																																NC0340701
																																NC0340711
																																NC0340721
																																NC0340731
																																NC0340741
																																NC0340751
																																NC0340761
																																NC0340771
																																NC0340781
																																NC0340791
																																NC0340801
																																NC0340811
																																NC0340821
																																NC0340831
																																NC0340841
																																NC0340851
																																NC0340861
																																NC0340871
																																NC0340881
																																NC0340891
																																NC0340901
																																NC0340911
																																NC0340921
																																NC0340931
																																NC0340941
																																NC0340951
																																NC0340961
																																NC0340971
																																NC0340981
																																NC0340991
																																NC0341001
																																NC0341011
																																NC0341021
																																NC0341031
																																NC0341041
																																NC0341051
																																NC0341061
																																NC0341071
																																NC0341081
																																NC0341091
																																NC0341101
																																NC0341111
																																NC0341121
																																NC0341131
																																NC0341141
																																NC0341151
																																NC0341161
																																NC0341171
																																NC0341181
																																NC0341191
																																NC0341201
																																NC0341211
																																NC0341221
																																NC0341231
																																NC0341241
																																NC0341251
																																NC0341261
																																NC0341271
																																NC0341281
																																NC0341291
																																NC0341301
																																NC0341311
																																NC0341321
																																NC0341331
																																NC0341341
																																NC0341351
																																NC0341361
																																NC0341371
																																NC0341381
																																NC0341391
																																NC0341401
																																NC0341411
																																NC0341421
																																NC0341431
																																NC0341441
																																NC0341451
																																NC0341461
																																NC0341471
																																NC0341481
																																NC0341491
																																NC0348411
																																NC0348421
																																NC0349291
																																NC0349301
																																NC0350521
																																NC0360471
																																NC0370181
																																NC0374961
																																NC0375111
																																NC0393981
																																NC0399401
																																NC0401191
																																NC0424191
																																NC0452311
																																NC0452401
																																NC0458661
																																NC0495671
																																NC0537281
																																NC0561181
																																NC0586121
																																NC0590641
																																NC0590651
																																NC0590661
																																NC0590671
																																NC0590681
																																NC0590691
																																NC0624401
																																NC0626601
																																NC0626611
																																NC0626621
																																NC0626631
																																NC0626641
																																NC0686551
																																NC0701771
																																NC0701781
																																NC0701791
																																NC0701801
																																NC0701811
																																NC0701821
																																NC0701831
																																NC0701841
																																NC0701851
																																NC0701861
																																NC0701871
																																NC0701881
																																NC0774651
																																NC0774661
																																NC0802681
																																NC0802691
																																OK1881421
																																OM6465531
																																OM6465541
																																OM6465551
																																ON2108301
																																ON2108311
																																ON6454681
																																ON6454691
																																ON6454701
																																ON6454711
																																ON6454721
																																ON6454731
																																ON6454741
																																ON6454751
																																ON6454761
																																ON6454771
																																ON6454781
																																ON6454791
																																ON6454801
																																ON6454811
																																ON6454821
																																ON6454831
																																ON6454841
																																ON6454851
																																ON6454861
																																ON6454871
																																ON6454881
																																ON6454891
																																ON6454901
																																ON6454911
																																ON6454921
																																OP7963621
																																OQ7369021
																																OQ7369031
																																OQ7369041
																																OQ7369051
																																OQ7369061
																																OQ7369071
																																OQ7369081
																																OQ7369091
																																OQ7369101
																																OQ7369111
																																OQ7369121
																																OQ7369131
																																OQ7369141
																																OQ7369151
																																OQ7369181
																																OQ7369191
																																OQ7369201
																																OQ7369221
																																OQ7369231
																																OQ7369241
																																OQ7369261
																																OQ7369271
																																OQ7369291
																																OQ7369321
																																OQ7369331
																																OQ7369341
																																OQ7369351
																																OQ7369361
																																OQ7369371
																																OQ7369381
																																OQ7369391
																																OQ7369401
																																OQ7369411
																																OQ7369421
																																OQ7369431
																																OQ7369441
																																OQ7369451
																																OQ7369461
																																OQ7369481
																																OQ7369501
																																OQ7369511
																																OQ7369521
																																OQ7369541
																																OQ7369551
																																OQ7369561
																																OQ7369571
																																OQ7369581
																																OQ7369591
																																OQ7369641
																																OQ7369661
																																OQ7369701
																																OQ7369711
																																OQ7369721
																																OQ7369731
																																OQ7369751
																																OQ7369761
																																OQ7369771
																																OQ7369781
																																OQ7369811
																																OQ7369841
																																OQ7369851
																																OQ7369871
																																OQ7369881
																																OQ7369891
																																OQ7369901
																																OQ7369911
																																OQ7369921
																																OQ7369931
																																OQ7369941
																																OQ7369981
[truncated: 64 more columns]

## Sheet: Supplemental File2
Supplemental File 2. This file shows a comparison of inferences made from codon-aware analyses (TX) and codon-agnostic analyses (M) is shown below.
Five taxonomic sets were randomly chosen and the fasta filles in the datasets were aligned using translator X (Abascal et al., 2010). These aligned files were then analyzed the same way as described in the text. Blue equals significant incongruence, yellow equals no incongruence (congruent).Each small square in the heatmaps is a pairwise comparison for congruence for the gene on the left of the m…
Five taxonomic sets were randomly chosen and the fasta filles in the datasets were aligned using translator X (Abascal et al., 2010). These aligned files were then analyzed the same way as described in the text. Blue equals significant incongruence, yellow equals no incongruence (congruent).Each small square in the heatmaps is a pairwise comparison for congruence for the gene on the left of the m…

## Sheet: READ ME Supplemental File1
	All of the congruence test performed for this paper are incldued in this tabs to the right of this README tab.											the tabs that appear to the right of this read me follow the following :
	The data to the right of the README tab are Supplemental File 1
	The data recorded are 0's (incongruent) and 1's (congruent)
	Raw test scores are given in the sheet with the taxon name
	Heat maps are given in the sheets with taxon name followed by a "5"
	Raw scres with heat map stripped away are given in sheets labeled with a "7"

## Sheet: Insects
aedes	anoph	asciz	bibnio	blatt	coleoptera	culex	hemiptera	hymenoptera	isoptera	lepidoptera	mantod	mecop	megal	Odon	phasm	plecoptera	psoco	Siph	thys	trichop					12s	16s			12s	16s	atp6	atp8	co1	co2	co3	cytb	nd1	nd2	nd3	nd4	nd4l	nd5	nd6
12s	12s	12s	12s	12s	12s	12s	12s	12s	12s	12s	12s	12s	12s	12s	12s	12s	12s	12s	12s	12s										13	12	15	15	15	15	11	22	10	11	10	16	10	14	189
atp6	16s	16s	16s	16s	16s	16s	16s	16s	16s	16s	16s	16s	16s	16s	16s	16s	16s	16s	16s	16s				16s	23			16s	23		7	6	7	9	2	4	6	6	7	6	10	12	8	113
																								atp6	8			atp6	8	2		8	6	7	7	6	7	11	11	6	10	7	14	110
																								atp8	1			atp8	1	0	12		1	9	2	1	8	2	2	3	9	1	3	54
0	0	0	1	0	0	0	0	0	0	0	0	0	0	0	0	0	0	0	0	1				co1	12			co1	12	11	11	18		19	10	13	9	11	17	15	19	11	16	192
0	0	0	1	0	0	0	0	0	0	0	0	0	0	0	0	0	0	0	0	1				co2	4			co2	4	5	24	24	12		7	8	9	6	10	12	11	4	10	146
0	1	0	1	1	0	0	0	0	0	0	0	1	1	0	1	0	0	0	1	1				co3	3			co3	3	2	6	19	4	6		7	6	5	12	5	10	6	12	103
0	0	0	1	0	0	0	0	0	0	0	0	0	0	0	0	0	0	0	0	1				cytb	3			cytb	3	2	11	6	4	11	7		6	5	9	5	12	6	6	93
0	0	0	1	0	0	0	0	0	0	0	0	1	1	0	1	0	0	0	0	1				nd1	16			nd1	16	9	13	13	12	18	9	18		9	16	17	17	17	23	207
0	0	0	1	0	0	0	0	0	0	0	0	0	0	0	0	0	0	0	0	1				nd2	15			nd2	15	11	15	30	11	19	17	12	17		23	16	18	14	20	238
0	0	0	1	0	0	0	0	0	0	0	0	0	0	0	0	0	0	0	0	1	23			nd3	3			nd3	3	2	8	13	13	13	9	14	10	6		6	10	12	8	127
																								nd4	13			nd4	13	20	24	21	16	17	16	27	26	12	33		23	27	33	308
aedes	anoph	asciz	bibnio	blatt	coleoptera	culex	hemiptera	hymenoptera	isoptera	lepidoptera	mantod	mecop	megal	Odon	phasm	plecoptera	psoco	Siph	thys	trichop				nd4l	8			nd4l	8	2	6	13	2	6	4	3	4	3	6	3		10	4	74
12s	12s	12s	12s	12s	12s	12s	12s	12s	12s	12s	12s	12s	12s	12s	12s	12s	12s	12s	12s	12s				nd5	17			nd5	17	14	17	34	12	28	21	29	21	24	32	20	21		20	310
atp6	atp6	atp6	atp6	atp6	atp6	atp6	atp6	atp6	atp6	atp6	atp6	atp6	atp6	atp6	atp6	atp6	atp6	atp6	atp6	atp6				nd6	12			nd6	12	7	19	20	13	14	17	11	15	20	22	15	24	8		217
																								12s	13				138	100	185	240	128	191	143	164	166	130	211	139	210	145	191	2481	2481
																								atp6	2																			2481
0	0	0	0	0	0	0	0	0	0	0	0	0	0	0	0	0	0	1	0	0				atp8	0
0	0	0	0	0	0	0	0	0	0	0	0	0	0	0	0	0	0	1	0	0				co1	11
0	1	0	0	0	0	0	0	0	0	0	0	0	0	0	0	0	0	1	0	0				co2	5				12s	16s	atp6	atp8	co1	co2	co3	cytb	nd1	nd2	nd3	nd4	nd4l	nd5	nd6
0	0	0	0	0	0	0	0	0	0	0	0	0	0	0	0	0	0	1	0	0				co3	2			12s		13	12	15	15	15	15	11	22	10	11	10	16	10	14	189
0	0	0	0	0	0	0	0	0	0	0	0	0	0	0	0	0	0	1	0	0				cytb	2			16s			7	6	7	9	2	4	6	6	7	6	10	12	8	90
0	0	0	0	0	0	0	0	0	0	0	0	0	0	0	0	0	0	1	0	0				nd1	9			atp6				8	6	7	7	6	7	11	11	6	10	7	14	100
0	0	0	0	0	0	0	0	0	0	0	0	0	0	0	0	0	0	1	0	0	8			nd2	11			atp8					1	9	2	1	8	2	2	3	9	1	3	41
																								nd3	2			co1						19	10	13	9	11	17	15	19	11	16	140
aedes	anoph	asciz	bibnio	blatt	coleoptera	culex	hemiptera	hymenoptera	isoptera	lepidoptera	mantod	mecop	megal	Odon	phasm	plecoptera	psoco	Siph	thys	trichop				nd4	20			co2							7	8	9	6	10	12	11	4	10	77
12s	12s	12s	12s	12s	12s	12s	12s	12s	12s	12s	12s	12s	12s	12s	12s	12s	12s	12s	12s	12s				nd4l	2			co3								7	6	5	12	5	10	6	12	63
atp8	atp8	atp8	atp8	atp8	atp8	atp8	atp8	atp8	atp8	atp8	atp8	atp8	atp8	atp8	atp8	atp8	atp8	atp8	atp8	atp8				nd5	14			cytb									6	5	9	5	12	6	6	49
																								nd6	7			nd1										9	16	17	17	17	23	99
																								12s	12			nd2											23	16	18	14	20	91
0	0	0	0	0	0	0	0	0	0	0	0	0	0	0	0	0	0	0	0	0				16s	7			nd3												6	10	12	8	36
0	0	0	0	0	0	0	0	0	0	0	0	0	0	0	0	0	0	0	0	0				atp8	12			nd4													23	27	33	83
0	0	0	0	0	0	0	0	0	0	0	0	0	0	0	0	0	0	1	0	0				co1	11			nd4l														10	4	14
0	0	0	0	0	0	0	0	0	0	0	0	0	0	0	0	0	0	0	0	0				co2	24			nd5															20	20
0	0	0	0	0	0	0	0	0	0	0	0	0	0	0	0	0	0	0	0	0				co3	6			nd6																0
0	0	0	0	0	0	0	0	0	0	0	0	0	0	0	0	0	0	0	0	0				cytb	11				0	13	19	29	29	59	43	50	73	65	118	101	165	137	191	1092	1092
0	0	0	0	0	0	0	0	0	0	0	0	0	0	0	0	0	0	0	0	0	1			nd1	13																			1092
																								nd2	15
aedes	anoph	asciz	bibnio	blatt	coleoptera	culex	hemiptera	hymenoptera	isoptera	lepidoptera	mantod	mecop	megal	Odon	phasm	plecoptera	psoco	Siph	thys	trichop				nd3	8
12s	12s	12s	12s	12s	12s	12s	12s	12s	12s	12s	12s	12s	12s	12s	12s	12s	12s	12s	12s	12s				nd4	24
atp8	co1	co1	co1	co1	co1	co1	co1	cox1	co1	co1	co1	co1	co1	co1	co1	co1	co1	co1	co1	co1				nd4l	6
																								nd5	17
																								nd6	19
0	0	0	1	0	0	0	0	0	0	0	0	0	0	0	0	0	0	0	0	0				12s	15
0	0	0	1	0	0	0	0	0	0	0	0	0	0	0	0	0	0	0	0	0				16s	6
0	1	0	1	0	0	0	0	0	0	0	0	1	0	0	0	0	0	1	0	0				atp6	8
0	0	0	1	0	0	0	0	0	0	0	0	0	0	0	0	0	0	0	0	0				co1	18
0	0	0	1	0	0	0	0	0	0	0	0	1	0	0	0	0	0	1	0	0				co2	24
0	0	0	1	0	0	0	0	0	0	0	0	0	0	0	0	0	0	0	0	0				co3	19
0	0	0	1	0	0	0	0	0	0	0	0	0	0	0	0	0	0	0	0	0	12			cytb	6
																								nd1	13
aedes	anoph	asciz	bibnio	blatt	coleoptera	culex	hemiptera	hymenoptera	isoptera	lepidoptera	mantod	mecop	megal	Odon	phasm	plecoptera	psoco	Siph	thys	trichop				nd2	30
12s	12s	12s	12s	12s	12s	12s	12s	12s	12s	12s	12s	12s	12s	12s	12s	12s	12s	12s	12s	12s				nd3	13
co1	co2	co2	co2	co2	co2	co2	co2	cox2	co2	co2	co2	co2	co2	co2	co2	co2	co2	co2	co2	co2				nd4	21
																								nd4l	13
																								nd5	34
0	0	0	0	0	0	0	0	0	0	0	0	0	0	0	0	0	0	0	0	0				nd6	20
0	0	0	0	0	0	0	0	0	0	0	0	0	0	0	0	0	0	0	0	0				12s	15
0	1	0	0	0	0	0	0	0	0	0	0	1	0	0	0	0	0	1	0	0				16s	7
0	0	0	0	0	0	0	0	0	0	0	0	0	0	0	0	0	0	0	0	0				atp6	6
0	0	0	0	0	0	0	0	0	0	0	0	1	0	0	0	0	0	0	0	0				atp8	1
0	0	0	0	0	0	0	0	0	0	0	0	0	0	0	0	0	0	0	0	0				co2	12
0	0	0	0	0	0	0	0	0	0	0	0	0	0	0	0	0	0	0	0	0	4			co3	4
																								cytb	4
aedes	anoph	asciz	bibnio	blatt	coleoptera	culex	hemiptera	hymenoptera	isoptera	lepidoptera	mantod	mecop	megal	Odon	phasm	plecoptera	psoco	Siph	thys	trichop				nd1	12
12s	12s	12s	12s	12s	12s	12s	12s	12s	12s	12s	12s	12s	12s	12s	12s	12s	12s	12s	12s	12s				nd2	11
co2	co3	co3	co3	co3	co3	co3	co3	cox3	co3	co3	co3	co3	co3	co3	co3	co3	co3	co3	co3	co3				nd3	13
																								nd4	16
																								nd4l	2
0	0	0	0	0	0	0	0	0	0	0	0	0	0	0	0	0	0	0	0	0				nd5	12
0	0	0	0	0	0	0	0	0	0	0	0	0	0	0	0	0	0	0	0	0				nd6	13
0	1	0	0	0	0	1	0	0	0	0	0	0	0	0	0	0	0	1	0	0				12s	15
0	0	0	0	0	0	0	0	0	0	0	0	0	0	0	0	0	0	0	0	0				16s	9
0	0	0	0	0	0	0	0	0	0	0	0	0	0	0	0	0	0	0	0	0				atp6	7
0	0	0	0	0	0	0	0	0	0	0	0	0	0	0	0	0	0	0	0	0				atp8	9
0	0	0	0	0	0	0	0	0	0	0	0	0	0	0	0	0	0	0	0	0	3			co1	19
																								co3	6
aedes	anoph	asciz	bibnio	blatt	coleoptera	culex	hemiptera	hymenoptera	isoptera	lepidoptera	mantod	mecop	megal	Odon	phasm	plecoptera	psoco	Siph	thys	trichop				cytb	11
12s	12s	12s	12s	12s	12s	12s	12s	12s	12s	12s	12s	12s	12s	12s	12s	12s	12s	12s	12s	12s				nd1	18
co3	cytb	cytb	cytb	cytb	cytb	cytb	cytb	cyb	cytb	cytb	cytb	cytb	cytb	cytb	cytb	cytb	cytb	cytb	cytb	cytb				nd2	19
																								nd3	13
																								nd4	17
0	0	0	0	0	0	0	0	0	0	0	0	0	0	0	0	0	0	0	0	0				nd4l	6
0	0	0	0	0	0	0	0	0	0	0	0	0	0	0	0	0	0	0	0	0				nd5	28
0	0	0	1	0	0	0	0	0	0	0	0	0	0	0	0	0	0	1	0	0				nd6	14
0	0	0	0	0	0	0	0	0	0	0	0	0	0	0	0	0	0	0	0	0				12s	15
0	0	0	1	0	0	0	0	0	0	0	0	0	0	0	0	0	0	0	0	0				16s	2
0	0	0	0	0	0	0	0	0	0	0	0	0	0	0	0	0	0	0	0	0				atp6	7
0	0	0	0	0	0	0	0	0	0	0	0	0	0	0	0	0	0	0	0	0	3			atp8	2
																								co1	10
aedes	anoph	asciz	bibnio	blatt	coleoptera	culex	hemiptera	hymenoptera	isoptera	lepidoptera	mantod	mecop	megal	Odon	phasm	plecoptera	psoco	Siph	thys	trichop				co2	7
12s	12s	12s	12s	12s	12s	12s	12s	12s	12s	12s	12s	12s	12s	12s	12s	12s	12s	12s	12s	12s				cytb	7
cytb	nd1	nd1	nd1	nd1	nd1	nd1	nd1	nd1	nd1	nd1	nd1	nd1	nd1	nd1	nd1	nd1	nd1	nd1	nd1	nd1				nd1	9
																								nd2	17
																								nd3	9
1	0	0	0	0	0	0	0	0	0	0	0	0	0	0	0	0	0	0	0	0				nd4	16
1	0	0	0	0	0	0	0	0	0	0	0	0	0	0	0	0	0	0	0	0				nd4l	4
1	1	0	1	0	0	0	0	0	0	0	0	1	0	0	0	0	1	1	0	0				nd5	21
1	0	0	0	0	0	0	0	0	0	0	0	0	0	0	0	0	0	0	0	0				nd6	17
1	0	0	1	0	0	0	0	0	0	0	0	1	0	0	0	0	0	1	0	0				12s	11
1	0	0	0	0	0	0	0	0	0	0	0	0	0	0	0	0	0	0	0	0				16s	4
1	0	0	0	0	0	0	0	0	0	0	0	1	0	0	0	0	0	0	0	0	16			atp6	6
																								atp8	1
aedes	anoph	asciz	bibnio	blatt	coleoptera	culex	hemiptera	hymenoptera	isoptera	lepidoptera	mantod	mecop	megal	Odon	phasm	plecoptera	psoco	Siph	thys	trichop				co1	13
12s	12s	12s	12s	12s	12s	12s	12s	12s	12s	12s	12s	12s	12s	12s	12s	12s	12s	12s	12s	12s				co2	8
nd1	nd2	nd2	nd2	nd2	nd2	nd2	nd2	nd2	nd2	nd2	nd2	nd2	nd2	nd2	nd2	nd2	nd2	nd2	nd2	nd2				co3	7
																								nd1	18
																								nd2	12
0	0	0	0	0	0	0	0	0	0	0	0	0	0	0	0	0	0	1	0	0				nd3	14
0	0	0	0	0	0	0	0	0	0	0	0	0	0	0	0	0	0	1	0	0				nd4	27
0	1	1	1	0	0	1	0	0	0	0	0	1	0	0	0	0	0	1	0	0				nd4l	3
0	0	0	0	0	0	0	0	0	0	0	0	0	0	0	0	0	0	1	0	0				nd5	29
0	0	0	1	0	0	0	0	0	0	0	0	1	0	0	0	0	0	1	0	0				nd6	11
0	0	0	0	0	0	0	0	0	0	0	0	0	0	0	0	0	0	1	0	0				12s	22
0	0	0	0	0	0	0	0	0	0	0	0	1	0	0	0	0	0	1	0	0	15			16s	6
																								atp6	7
aedes	anoph	asciz	bibnio	blatt	coleoptera	culex	hemiptera	hymenoptera	isoptera	lepidoptera	mantod	mecop	megal	Odon	phasm	plecoptera	psoco	Siph	thys	trichop				atp8	8
12s	12s	12s	12s	12s	12s	12s	12s	12s	12s	12s	12s	12s	12s	12s	12s	12s	12s	12s	12s	12s				co1	9
nd2	nd3	nd3	nd3	nd3	nd3	nd3	nd3	nd3	nd3	nd3	nd3	nd3	nd3	nd3	nd3	nd3	nd3	nd3	nd3	nd3				co2	9
																								co3	6
																								cytb	6
0	0	0	0	0	0	0	0	0	0	0	0	0	0	0	0	0	0	0	0	0				nd2	17
0	0	0	0	0	0	0	0	0	0	0	0	0	0	0	0	0	0	0	0	0				nd3	10
0	0	0	1	0	0	0	0	0	0	0	0	1	0	0	0	0	0	0	0	0				nd4	26
0	0	0	0	0	0	0	0	0	0	0	0	0	0	0	0	0	0	0	0	0				nd4l	4
0	0	0	0	0	0	0	0	0	0	0	0	1	0	0	0	0	0	0	0	0				nd5	21
0	0	0	0	0	0	0	0	0	0	0	0	0	0	0	0	0	0	0	0	0				nd6	15
0	0	0	0	0	0	0	0	0	0	0	0	0	0	0	0	0	0	0	0	0	3			12s	10
																								16s	6
aedes	anoph	asciz	bibnio	blatt	coleoptera	culex	hemiptera	hymenoptera	isoptera	lepidoptera	mantod	mecop	megal	Odon	phasm	plecoptera	psoco	Siph	thys	trichop				atp6	11
12s	12s	12s	12s	12s	12s	12s	12s	12s	12s	12s	12s	12s	12s	12s	12s	12s	12s	12s	12s	12s				atp8	2
nd3	nd4	nd4	nd4	nd4	nd4	nd4	nd4	nd4	nd4	nd4	nd4	nd4	nd4	nd4	nd4	nd4	nd4	nd4	nd4	nd4				co1	11
																								co2	6
																								co3	5
0	0	0	0	0	0	0	0	0	0	0	0	1	0	0	0	0	0	0	0	0				cytb	5
0	0	0	0	0	0	0	0	0	0	0	0	1	0	0	0	0	0	0	0	0				nd1	9
0	1	0	1	0	0	1	0	0	0	0	0	1	0	0	0	0	0	1	0	0				nd3	6
0	0	0	0	0	0	0	0	0	0	0	0	1	0	0	0	0	0	0	0	0				nd4	12
0	0	0	1	0	0	0	0	0	0	0	0	1	0	0	0	0	0	1	0	0				nd4l	3
0	0	0	0	0	0	0	0	0	0	0	0	1	0	0	0	0	0	0	0	0				nd5	24
0	0	0	0	0	0	0	0	0	0	0	0	1	0	0	0	0	0	0	0	0	13			nd6	20
																								12s	11
aedes	anoph	asciz	bibnio	blatt	coleoptera	culex	hemiptera	hymenoptera	isoptera	lepidoptera	mantod	mecop	megal	Odon	phasm	plecoptera	psoco	Siph	thys	trichop				16s	7
12s	12s	12s	12s	12s	12s	12s	12s	12s	12s	12s	12s	12s	12s	12s	12s	12s	12s	12s	12s	12s				atp6	11
nd4	nd4l	nd4l	nd4l	nd4l	nd4l	nd4l	nd4l	nd4l	nd4l	nd4l	nd4l	nd4l	nd4l	nd4l	nd4l	nd4l	nd4l	nd4l	nd4l	nd4l				atp8	2
																								co1	17
																								co2	10
1	0	0	0	0	0	0	0	0	0	0	0	0	0	0	0	0	0	0	0	0				co3	12
1	0	0	0	0	0	0	0	0	0	0	0	0	0	0	0	0	0	0	0	0				cytb	9
1	0	0	1	0	0	0	0	0	0	0	0	0	0	0	0	0	0	0	0	0				nd1	16
1	0	0	0	0	0	0	0	0	0	0	0	0	0	0	0	0	0	0	0	0				nd2	23
1	0	0	0	0	0	0	0	0	0	0	0	0	0	0	0	0	0	0	0	0				nd4	33
1	0	0	0	0	0	0	0	0	0	0	0	0	0	0	0	0	0	0	0	0				nd4l	6
1	0	0	0	0	0	0	0	0	0	0	0	0	0	0	0	0	0	0	0	0	8			nd5	32
																								nd6	22
aedes	anoph	asciz	bibnio	blatt	coleoptera	culex	hemiptera	hymenoptera	isoptera	lepidoptera	mantod	mecop	megal	Odon	phasm	plecoptera	psoco	Siph	thys	trichop				12s	10
12s	12s	12s	12s	12s	12s	12s	12s	12s	12s	12s	12s	12s	12s	12s	12s	12s	12s	12s	12s	12s				16s	6
nd4	nd5	nd5	nd5	nd5	nd5	nd5	nd5	nd5	nd5	nd5	nd5	nd5	nd5	nd5	nd5	nd5	nd5	nd5	nd5	nd5				atp6	6
																								atp8	3
																								co1	15
1	0	0	0	0	0	0	0	0	0	0	0	0	0	0	0	0	0	0	0	0				co2	12
1	0	0	0	0	0	0	0	0	0	0	0	0	0	0	0	0	0	0	0	0				co3	5
1	1	0	1	0	0	1	0	0	0	0	0	1	1	0	0	0	0	1	0	0				cytb	5
1	0	0	0	0	0	0	0	0	0	0	0	0	0	0	0	0	0	0	0	0				nd1	17
1	0	0	1	0	0	0	0	0	0	0	0	1	1	0	0	0	0	1	0	0				nd2	16
1	0	0	0	0	0	0	0	0	0	0	0	0	0	0	0	0	0	0	0	0				nd3	6
1	0	0	0	0	0	0	0	0	0	0	0	0	0	0	0	0	0	0	0	0	17			nd4l	3
																								nd5	20
aedes	anoph	asciz	bibnio	blatt	coleoptera	culex	hemiptera	hymenoptera	isoptera	lepidoptera	mantod	mecop	megal	Odon	phasm	plecoptera	psoco	Siph	thys	trichop				nd6	15
12s	12s	12s	12s	12s	12s	12s	12s	12s	12s	12s	12s	12s	12s	12s	12s	12s	12s	12s	12s	12s				12s	16
nd4l	nd6	nd6	nd6	nd6	nd6	nd6	nd6	nd6	nd6	nd6	nd6	nd6	nd6	nd6	nd6	nd6	nd6	nd6	nd6	nd6				16s	10
																								atp6	10
																								atp8	9
0	0	0	1	0	0	0	0	0	0	0	0	1	0	0	0	0	0	0	0	0				co1	19
0	0	0	1	0	0	0	0	0	0	0	0	0	0	0	0	0	0	0	0	0				co2	11
0	0	0	1	0	0	0	0	0	0	0	0	1	0	0	0	0	0	0	0	0				co3	10
0	0	0	1	0	0	0	0	0	0	0	0	0	0	0	0	0	0	0	0	0				cytb	12
0	0	0	1	0	0	0	0	0	0	0	0	1	0	0	0	0	0	0	0	0				nd1	17
0	0	0	1	0	0	0	0	0	0	0	0	1	0	0	0	0	0	0	0	0				nd2	18
0	0	0	1	0	0	0	0	0	0	0	0	1	0	0	0	0	0	0	0	0	12			nd3	10
																								nd4	23
aedes	anoph	asciz	bibnio	blatt	coleoptera	culex	hemiptera	hymenoptera	isoptera	lepidoptera	mantod	mecop	megal	Odon	phasm	plecoptera	psoco	Siph	thys	trichop				nd5	21
12s	16s	16s	16s	16s	16s	16s	16s	16s	16s	16s	16s	16s	16s	16s	16s	16s	16s	16s	16s	16s				nd6	24
nd5	12s	12s	12s	12s	12s	12s	12s	12s	12s	12s	12s	12s	12s	12s	12s	12s	12s	12s	12s	12s				12s	10
																								16s	12
																								atp6	7
0	0	0	0	0	0	0	0	0	0	0	0	0	0	0	0	0	0	1	0	0				atp8	1
0	0	0	0	0	0	0	0	0	0	0	0	0	0	0	0	0	0	1	0	0				co1	11
0	0	0	1	1	0	0	0	0	0	0	0	1	0	1	0	0	0	1	1	0				co2	4
0	0	0	0	0	0	0	0	0	0	0	0	0	0	0	0	0	0	1	0	0				co3	6
0	0	0	0	0	0	0	0	0	0	0	0	1	0	0	0	0	0	1	0	0				cytb	6
0	0	0	0	0	0	0	0	0	0	0	0	0	0	0	0	0	0	1	0	0				nd1	17
0	0	0	0	0	0	0	0	0	0	0	0	0	0	0	0	0	0	1	0	0	13			nd2	14
																				151				nd3	12
aedes	anoph	asciz	bibnio	blatt	coleoptera	culex	hemiptera	hymenoptera	isoptera	lepidoptera	mantod	mecop	megal	Odon	phasm	plecoptera	psoco	Siph	thys	trichop				nd4	27
12s	16s	16s	16s	16s	16s	16s	16s	16s	16s	16s	16s	16s	16s	16s	16s	16s	16s	16s	16s	16s				nd4l	10
nd6	atp6	atp6	atp6	atp6	atp6	atp6	atp6	atp6	atp6	atp6	atp6	atp6	atp6	atp6	atp6	atp6	atp6	atp6	atp6	atp6				nd6	8
																								12s	14
																								16s	8
0	0	0	0	0	0	0	0	0	0	0	0	0	0	0	0	0	0	0	0	0				atp6	14
0	0	0	0	0	0	0	0	0	0	0	0	0	0	0	0	0	0	0	0	0				atp8	3
0	1	0	0	0	0	0	0	0	0	0	0	0	0	0	0	0	0	1	0	0				co1	16
0	0	0	0	0	0	0	0	0	0	0	0	0	0	0	0	0	0	0	0	0				co2	10
0	0	0	0	0	0	0	0	0	0	0	0	0	0	0	0	0	0	0	0	0				co3	12
0	0	0	0	0	0	0	0	0	0	0	0	0	0	0	0	0	0	0	0	0				cytb	6
0	0	0	0	0	0	0	0	0	0	0	0	0	0	0	0	0	0	0	0	0	2			nd1	23
																								nd2	20
aedes	anoph	asciz	bibnio	blatt	coleoptera	culex	hemiptera	hymenoptera	isoptera	lepidoptera	mantod	mecop	megal	Odon	phasm	plecoptera	psoco	Siph	thys	trichop				nd3	8
16s	16s	16s	16s	16s	16s	16s	16s	16s	16s	16s	16s	16s	16s	16s	16s	16s	16s	16s	16s	16s				nd4	33
atp6	atp8	atp8	atp8	atp8	atp8	atp8	atp8	atp8	atp8	atp8	atp8	atp8	atp8	atp8	atp8	atp8	atp8	atp8	atp8	atp8				nd4l	4
																								nd5	20
0	0	0	0	0	0	0	0	0	0	0	0	0	0	0	0	0	0	0	0	0
0	0	0	0	0	0	0	0	0	0	0	0	0	0	0	0	0	0	0	0	0
0	0	0	0	0	0	0	0	0	0	0	0	0	0	0	0	0	0	0	0	0
0	0	0	0	0	0	0	0	0	0	0	0	0	0	0	0	0	0	0	0	0
0	0	0	0	0	0	0	0	0	0	0	0	0	0	0	0	0	0	0	0	0
0	0	0	0	0	0	0	0	0	0	0	0	0	0	0	0	0	0	0	0	0
0	0	0	0	0	0	0	0	0	0	0	0	0	0	0	0	0	0	0	0	0	0
aedes	anoph	asciz	bibnio	blatt	coleoptera	culex	hemiptera	hymenoptera	isoptera	lepidoptera	mantod	mecop	megal	Odon	phasm	plecoptera	psoco	Siph	thys	trichop
16s	16s	16s	16s	16s	16s	16s	16s	16s	16s	16s	16s	16s	16s	16s	16s	16s	16s	16s	16s	16s
atp6	co1	co1	co1	co1	co1	co1	co1	cox1	co1	co1	co1	co1	co1	co1	co1	co1	co1	co1	co1	co1
0	0	0	1	0	0	0	0	0	0	0	0	0	0	0	0	0	0	0	0	0
0	0	0	1	0	0	0	0	0	0	0	0	0	0	0	0	0	0	0	0	0
0	1	0	1	0	0	0	0	0	0	0	0	1	0	0	0	0	0	1	0	0
0	0	0	1	0	0	0	0	0	0	0	0	0	0	0	0	0	0	0	0	0
0	0	0	1	0	0	0	0	0	0	0	0	1	0	0	0	0	0	0	0	0
0	0	0	1	0	0	0	0	0	0	0	0	0	0	0	0	0	0	0	0	0
0	0	0	1	0	0	0	0	0	0	0	0	0	0	0	0	0	0	0	0	0	11
aedes	anoph	asciz	bibnio	blatt	coleoptera	culex	hemiptera	hymenoptera	isoptera	lepidoptera	mantod	mecop	megal	Odon	phasm	plecoptera	psoco	Siph	thys	trichop
16s	16s	16s	16s	16s	16s	16s	16s	16s	16s	16s	16s	16s	16s	16s	16s	16s	16s	16s	16s	16s
atp8	co2	co2	co2	co2	co2	co2	co2	cox2	co2	co2	co2	co2	co2	co2	co2	co2	co2	co2	co2	co2
0	0	0	0	0	0	0	0	0	0	0	0	0	0	0	0	0	0	0	0	0
0	0	0	0	0	0	0	0	0	0	0	0	0	0	0	0	0	0	0	0	0
0	1	0	0	0	0	0	0	0	0	0	0	1	0	0	0	0	0	1	0	0
0	0	0	0	0	0	0	0	0	0	0	0	0	0	0	0	0	0	0	0	0
0	0	0	0	0	0	0	0	0	0	0	0	1	0	0	0	0	0	0	0	0
0	0	0	0	0	0	0	0	0	0	0	0	0	0	0	0	0	0	0	0	0
0	0	0	0	0	0	0	0	0	0	0	0	1	0	0	0	0	0	0	0	0	5
aedes	anoph	asciz	bibnio	blatt	coleoptera	culex	hemiptera	hymenoptera	isoptera	lepidoptera	mantod	mecop	megal	Odon	phasm	plecoptera	psoco	Siph	thys	trichop
16s	16s	16s	16s	16s	16s	16s	16s	16s	16s	16s	16s	16s	16s	16s	16s	16s	16s	16s	16s	16s
atp8	co3	co3	co3	co3	co3	co3	co3	cox3	co3	co3	co3	co3	co3	co3	co3	co3	co3	co3	co3	co3
0	0	0	0	0	0	0	0	0	0	0	0	0	0	0	0	0	0	0	0	0
0	0	0	0	0	0	0	0	0	0	0	0	0	0	0	0	0	0	0	0	0
0	0	0	1	0	0	0	0	0	0	0	0	0	0	0	0	0	0	1	0	0
0	0	0	0	0	0	0	0	0	0	0	0	0	0	0	0	0	0	0	0	0
0	0	0	0	0	0	0	0	0	0	0	0	0	0	0	0	0	0	0	0	0
0	0	0	0	0	0	0	0	0	0	0	0	0	0	0	0	0	0	0	0	0
0	0	0	0	0	0	0	0	0	0	0	0	0	0	0	0	0	0	0	0	0	2
aedes	anoph	asciz	bibnio	blatt	coleoptera	culex	hemiptera	hymenoptera	isoptera	lepidoptera	mantod	mecop	megal	Odon	phasm	plecoptera	psoco	Siph	thys	trichop
16s	16s	16s	16s	16s	16s	16s	16s	16s	16s	16s	16s	16s	16s	16s	16s	16s	16s	16s	16s	16s
co1	cytb	cytb	cytb	cytb	cytb	cytb	cytb	cyb	cytb	cytb	cytb	cytb	cytb	cytb	cytb	cytb	cytb	cytb	cytb	cytb
0	0	0	0	0	0	0	0	0	0	0	0	0	0	0	0	0	0	0	0	0
0	0	0	0	0	0	0	0	0	0	0	0	0	0	0	0	0	0	0	0	0
1	0	0	1	0	0	0	0	0	0	0	0	0	0	0	0	0	0	0	0	0
0	0	0	0	0	0	0	0	0	0	0	0	0	0	0	0	0	0	0	0	0
0	0	0	0	0	0	0	0	0	0	0	0	0	0	0	0	0	0	0	0	0
0	0	0	0	0	0	0	0	0	0	0	0	0	0	0	0	0	0	0	0	0
0	0	0	0	0	0	0	0	0	0	0	0	0	0	0	0	0	0	0	0	0	2
aedes	anoph	asciz	bibnio	blatt	coleoptera	culex	hemiptera	hymenoptera	isoptera	lepidoptera	mantod	mecop	megal	Odon	phasm	plecoptera	psoco	Siph	thys	trichop
16s	16s	16s	16s	16s	16s	16s	16s	16s	16s	16s	16s	16s	16s	16s	16s	16s	16s	16s	16s	16s
co2	nd1	nd1	nd1	nd1	nd1	nd1	nd1	nd1	nd1	nd1	nd1	nd1	nd1	nd1	nd1	nd1	nd1	nd1	nd1	nd1
0	0	0	0	0	0	0	0	0	0	0	0	0	0	0	0	0	0	0	0	0
0	0	0	0	0	0	0	0	0	0	0	0	0	0	0	0	0	0	0	0	0
0	1	0	1	0	0	0	0	0	0	0	0	1	0	0	1	1	1	1	0	0
0	0	0	0	0	0	0	0	0	0	0	0	0	0	0	0	0	0	0	0	0
0	0	0	0	0	0	0	0	0	0	0	0	1	0	0	0	0	0	1	0	0
0	0	0	0	0	0	0	0	0	0	0	0	0	0	0	0	0	0	0	0	0
0	0	0	0	0	0	0	0	0	0	0	0	0	0	0	0	0	0	0	0	0	9
aedes	anoph	asciz	bibnio	blatt	coleoptera	culex	hemiptera	hymenoptera	isoptera	lepidoptera	mantod	mecop	megal	Odon	phasm	plecoptera	psoco	Siph	thys	trichop
16s	16s	16s	16s	16s	16s	16s	16s	16s	16s	16s	16s	16s	16s	16s	16s	16s	16s	16s	16s	16s
co3	nd2	nd2	nd2	nd2	nd2	nd2	nd2	nd2	nd2	nd2	nd2	nd2	nd2	nd2	nd2	nd2	nd2	nd2	nd2	nd2
0	0	0	0	0	0	0	0	0	0	0	0	1	0	0	0	0	0	0	0	0
0	0	0	0	0	0	0	0	0	0	0	0	1	0	0	0	0	0	0	0	0
0	1	0	1	0	0	0	0	0	0	0	0	1	1	0	0	0	0	1	0	0
0	0	0	0	0	0	0	0	0	0	0	0	1	0	0	0	0	0	0	0	0
0	0	0	0	0	0	0	0	0	0	0	0	1	0	0	0	0	0	0	0	0
0	0	0	0	0	0	0	0	0	0	0	0	1	0	0	0	0	0	0	0	0
0	0	0	0	0	0	0	0	0	0	0	0	1	0	0	0	0	0	0	0	0	11
aedes	anoph	asciz	bibnio	blatt	coleoptera	culex	hemiptera	hymenoptera	isoptera	lepidoptera	mantod	mecop	megal	Odon	phasm	plecoptera	psoco	Siph	thys	trichop
16s	16s	16s	16s	16s	16s	16s	16s	16s	16s	16s	16s	16s	16s	16s	16s	16s	16s	16s	16s	16s
cytb	nd3	nd3	nd3	nd3	nd3	nd3	nd3	nd3	nd3	nd3	nd3	nd3	nd3	nd3	nd3	nd3	nd3	nd3	nd3	nd3
0	0	0	0	0	0	0	0	0	0	0	0	0	0	0	0	0	0	0	0	0
0	0	0	0	0	0	0	0	0	0	0	0	0	0	0	0	0	0	0	0	0
0	0	0	1	0	0	0	0	0	0	0	0	0	0	0	0	0	0	0	0	0
0	0	0	0	0	0	0	0	0	0	0	0	0	0	0	0	0	0	0	0	0
0	0	0	0	0	0	0	0	0	0	0	0	1	0	0	0	0	0	0	0	0
0	0	0	0	0	0	0	0	0	0	0	0	0	0	0	0	0	0	0	0	0
0	0	0	0	0	0	0	0	0	0	0	0	0	0	0	0	0	0	0	0	0	2
aedes	anoph	asciz	bibnio	blatt	coleoptera	culex	hemiptera	hymenoptera	isoptera	lepidoptera	mantod	mecop	megal	Odon	phasm	plecoptera	psoco	Siph	thys	trichop
16s	16s	16s	16s	16s	16s	16s	16s	16s	16s	16s	16s	16s	16s	16s	16s	16s	16s	16s	16s	16s
nd1	nd4	nd4	nd4	nd4	nd4	nd4	nd4	nd4	nd4	nd4	nd4	nd4	nd4	nd4	nd4	nd4	nd4	nd4	nd4	nd4
1	0	0	0	0	0	0	0	0	0	0	0	1	0	0	0	0	0	0	0	0
1	0	0	0	0	0	0	0	0	0	0	0	1	0	0	0	0	0	0	0	0
1	1	0	1	0	0	0	0	0	0	0	0	1	0	1	0	1	0	1	0	0
1	0	0	0	0	0	0	0	0	0	0	0	1	0	0	0	0	0	0	0	0
1	0	0	1	0	0	0	0	0	0	0	0	1	0	0	0	0	0	0	0	0
1	0	0	0	0	0	0	0	0	0	0	0	1	0	0	0	0	0	0	0	0
1	0	0	0	0	0	0	0	0	0	0	0	1	0	0	0	0	0	0	0	0	20
aedes	anoph	asciz	bibnio	blatt	coleoptera	culex	hemiptera	hymenoptera	isoptera	lepidoptera	mantod	mecop	megal	Odon	phasm	plecoptera	psoco	Siph	thys	trichop
16s	16s	16s	16s	16s	16s	16s	16s	16s	16s	16s	16s	16s	16s	16s	16s	16s	16s	16s	16s	16s
nd1	nd4l	nd4l	nd4l	nd4l	nd4l	nd4l	nd4l	nd4l	nd4l	nd4l	nd4l	nd4l	nd4l	nd4l	nd4l	nd4l	nd4l	nd4l	nd4l	nd4l
0	0	0	0	0	0	0	0	0	0	0	0	0	0	0	0	0	0	0	0	0
0	0	0	0	0	0	0	0	0	0	0	0	0	0	0	0	0	0	0	0	0
1	0	0	0	0	0	0	0	0	0	0	0	0	0	0	0	0	0	0	0	0
0	0	0	0	0	0	0	0	0	0	0	0	0	0	0	0	0	0	0	0	0
0	0	0	0	0	0	0	0	0	0	0	0	1	0	0	0	0	0	0	0	0
0	0	0	0	0	0	0	0	0	0	0	0	0	0	0	0	0	0	0	0	0
0	0	0	0	0	0	0	0	0	0	0	0	0	0	0	0	0	0	0	0	0	2
aedes	anoph	asciz	bibnio	blatt	coleoptera	culex	hemiptera	hymenoptera	isoptera	lepidoptera	mantod	mecop	megal	Odon	phasm	plecoptera	psoco	Siph	thys	trichop
16s	16s	16s	16s	16s	16s	16s	16s	16s	16s	16s	16s	16s	16s	16s	16s	16s	16s	16s	16s	16s
nd2	nd5	nd5	nd5	nd5	nd5	nd5	nd5	nd5	nd5	nd5	nd5	nd5	nd5	nd5	nd5	nd5	nd5	nd5	nd5	nd5
1	0	0	0	0	0	0	0	0	0	0	0	0	0	0	0	0	0	0	0	0
1	0	0	0	0	0	0	0	0	0	0	0	0	0	0	0	0	0	0	0	0
1	1	0	1	0	0	0	0	0	0	0	0	1	1	0	1	0	0	1	0	0
1	0	0	0	0	0	0	0	0	0	0	0	0	0	0	0	0	0	0	0	0
1	0	0	0	0	0	0	0	0	0	0	0	1	0	0	0	0	0	0	0	0
1	0	0	0	0	0	0	0	0	0	0	0	0	0	0	0	0	0	0	0	0
1	0	0	0	0	0	0	0	0	0	0	0	0	0	0	0	0	0	0	0	0	14
aedes	anoph	asciz	bibnio	blatt	coleoptera	culex	hemiptera	hymenoptera	isoptera	lepidoptera	mantod	mecop	megal	Odon	phasm	plecoptera	psoco	Siph	thys	trichop
16s	16s	16s	16s	16s	16s	16s	16s	16s	16s	16s	16s	16s	16s	16s	16s	16s	16s	16s	16s	16s
nd3	nd6	nd6	nd6	nd6	nd6	nd6	nd6	nd6	nd6	nd6	nd6	nd6	nd6	nd6	nd6	nd6	nd6	nd6	nd6	nd6
0	0	0	0	0	0	0	0	0	0	0	0	0	0	0	0	0	0	0	0	0
0	0	0	0	0	0	0	0	0	0	0	0	0	0	0	0	0	0	0	0	0
1	0	0	1	0	0	0	0	0	0	0	0	1	0	1	0	1	0	0	0	0
0	0	0	0	0	0	0	0	0	0	0	0	0	0	0	0	0	0	0	0	0
0	0	0	1	0	0	0	0	0	0	0	0	1	0	0	0	0	0	0	0	0
0	0	0	0	0	0	0	0	0	0	0	0	0	0	0	0	0	0	0	0	0
0	0	0	0	0	0	0	0	0	0	0	0	0	0	0	0	0	0	0	0	0	7
aedes	anoph	asciz	bibnio	blatt	coleoptera	culex	hemiptera	hymenoptera	isoptera	lepidoptera	mantod	mecop	megal	Odon	phasm	plecoptera	psoco	Siph	thys	trichop
16s	atp6	atp6	atp6	atp6	atp6	atp6	atp6	atp6	atp6	atp6	atp6	atp6	atp6	atp6	atp6	atp6	atp6	atp6	atp6	atp6
nd4	12s	12s	12s	12s	12s	12s	12s	12s	12s	12s	12s	12s	12s	12s	12s	12s	12s	12s	12s	12s
0	0	0	0	0	0	0	0	0	0	0	0	0	0	0	0	0	0	1	0	0
0	0	0	0	0	0	0	0	0	0	0	0	0	0	0	0	0	0	1	0	0
1	0	0	1	0	0	0	0	0	0	0	0	1	0	0	0	0	0	1	0	1
0	0	0	0	0	0	0	0	0	0	0	0	0	0	0	0	0	0	1	0	0
0	0	0	0	0	0	0	0	0	0	0	0	1	0	0	0	0	0	1	0	0
0	0	0	0	0	0	0	0	0	0	0	0	0	0	0	0	0	0	1	0	0
0	0	0	0	0	0	0	0	0	0	0	0	0	0	0	0	0	0	1	0	0	12
aedes	anoph	asciz	bibnio	blatt	coleoptera	culex	hemiptera	hymenoptera	isoptera	lepidoptera	mantod	mecop	megal	Odon	phasm	plecoptera	psoco	Siph	thys	trichop
16s	atp6	atp6	atp6	atp6	atp6	atp6	atp6	atp6	atp6	atp6	atp6	atp6	atp6	atp6	atp6	atp6	atp6	atp6	atp6	atp6
nd4l	16s	16s	16s	16s	16s	16s	16s	16s	16s	16s	16s	16s	16s	16s	16s	16s	16s	16s	16s	16s
0	0	0	0	0	0	0	0	0	0	0	0	0	0	0	0	0	0	0	0	0
0	0	0	0	0	0	0	0	0	0	0	0	0	0	0	0	0	0	0	0	0
1	0	0	1	0	0	0	0	0	0	0	0	1	0	0	0	0	0	0	0	0
0	0	0	0	0	0	0	0	0	0	0	0	0	0	0	0	0	0	0	0	0
1	0	0	1	0	0	0	0	0	0	0	0	1	0	0	1	0	0	0	0	0
0	0	0	0	0	0	0	0	0	0	0	0	0	0	0	0	0	0	0	0	0
0	0	0	0	0	0	0	0	0	0	0	0	0	0	0	0	0	0	0	0	0	7
aedes	anoph	asciz	bibnio	blatt	coleoptera	culex	hemiptera	hymenoptera	isoptera	lepidoptera	mantod	mecop	megal	Odon	phasm	plecoptera	psoco	Siph	thys	trichop
16s	atp6	atp6	atp6	atp6	atp6	atp6	atp6	atp6	atp6	atp6	atp6	atp6	atp6	atp6	atp6	atp6	atp6	atp6	atp6	atp6
nd5	atp8	atp8	atp8	atp8	atp8	atp8	atp8	atp8	atp8	atp8	atp8	atp8	atp8	atp8	atp8	atp8	atp8	atp8	atp8	atp8
0	0	0	0	0	0	0	0	0	0	0	0	0	0	0	0	0	0	0	0	1
1	0	0	0	0	0	0	0	0	0	0	0	0	0	0	0	0	0	0	0	1
1	0	1	0	0	0	0	0	0	0	0	0	0	0	0	0	0	0	0	0	1
1	0	0	0	0	0	0	0	0	0	0	0	0	0	0	0	0	0	0	0	1
1	0	0	0	0	0	0	0	0	0	0	0	0	0	0	0	0	0	0	0	1
0	0	0	0	0	0	0	0	0	0	0	0	0	0	0	0	0	0	0	0	1
0	0	0	0	0	0	0	0	0	0	0	0	0	0	0	0	0	0	0	0	1	12
aedes	anoph	asciz	bibnio	blatt	coleoptera	culex	hemiptera	hymenoptera	isoptera	lepidoptera	mantod	mecop	megal	Odon	phasm	plecoptera	psoco	Siph	thys	trichop
16s	atp6	atp6	atp6	atp6	atp6	atp6	atp6	atp6	atp6	atp6	atp6	atp6	atp6	atp6	atp6	atp6	atp6	atp6	atp6	atp6
nd6	co1	co1	co1	co1	co1	co1	co1	cox1	co1	co1	co1	co1	co1	co1	co1	co1	co1	co1	co1	co1
0	0	0	0	0	0	0	0	0	0	0	0	0	0	0	0	0	0	0	0	0
0	0	0	0	0	0	0	0	0	0	0	0	0	0	0	0	0	0	0	0	0
0	1	1	1	1	0	0	0	0	0	0	0	1	0	0	0	0	0	1	1	1
0	0	0	0	0	0	0	0	0	0	0	0	0	0	0	0	0	0	0	0	0
0	0	0	1	0	0	0	0	0	0	0	0	1	0	0	0	0	0	0	0	0
0	0	0	0	0	0	0	0	0	0	0	0	0	0	0	0	0	0	0	0	0
0	0	0	0	0	0	0	0	0	0	0	0	1	0	0	0	0	0	0	0	0	11
aedes	anoph	asciz	bibnio	blatt	coleoptera	culex	hemiptera	hymenoptera	isoptera	lepidoptera	mantod	mecop	megal	Odon	phasm	plecoptera	psoco	Siph	thys	trichop
atp6	atp6	atp6	atp6	atp6	atp6	atp6	atp6	atp6	atp6	atp6	atp6	atp6	atp6	atp6	atp6	atp6	atp6	atp6	atp6	atp6
atp8	co2	co2	co2	co2	co2	co2	co2	cox2	co2	co2	co2	co2	co2	co2	co2	co2	co2	co2	co2	co2
1	0	0	0	0	0	0	0	0	0	0	0	1	0	0	0	0	0	0	0	1
1	0	0	0	0	0	0	0	0	0	0	0	1	0	0	0	0	0	0	0	1
1	0	1	0	0	0	0	0	0	0	0	0	1	0	0	0	0	0	1	1	1
1	0	0	0	0	0	0	0	0	0	0	0	1	0	0	0	0	0	0	0	1
1	0	0	0	0	0	0	0	0	0	0	0	1	0	0	0	0	0	0	0	1
1	0	0	0	0	0	0	0	0	0	0	0	1	0	0	0	0	0	0	0	1
1	0	0	0	0	0	0	0	0	0	0	0	1	0	0	0	0	0	0	0	1	24
aedes	anoph	asciz	bibnio	blatt	coleoptera	culex	hemiptera	hymenoptera	isoptera	lepidoptera	mantod	mecop	megal	Odon	phasm	plecoptera	psoco	Siph	thys	trichop
atp6	atp6	atp6	atp6	atp6	atp6	atp6	atp6	atp6	atp6	atp6	atp6	atp6	atp6	atp6	atp6	atp6	atp6	atp6	atp6	atp6
co1	co3	co3	co3	co3	co3	co3	co3	cox3	co3	co3	co3	co3	co3	co3	co3	co3	co3	co3	co3	co3
0	0	0	0	0	0	0	0	0	0	0	0	0	0	0	0	0	0	0	0	0
0	0	0	0	0	0	0	0	0	0	0	0	0	0	0	0	0	0	0	0	0
0	0	1	0	1	0	0	0	0	0	0	0	1	0	0	0	0	0	1	1	1
0	0	0	0	0	0	0	0	0	0	0	0	0	0	0	0	0	0	0	0	0
0	0	0	0	0	0	0	0	0	0	0	0	0	0	0	0	0	0	0	0	0
0	0	0	0	0	0	0	0	0	0	0	0	0	0	0	0	0	0	0	0	0
0	0	0	0	0	0	0	0	0	0	0	0	0	0	0	0	0	0	0	0	0	6
aedes	anoph	asciz	bibnio	blatt	coleoptera	culex	hemiptera	hymenoptera	isoptera	lepidoptera	mantod	mecop	megal	Odon	phasm	plecoptera	psoco	Siph	thys	trichop
atp6	atp6	atp6	atp6	atp6	atp6	atp6	atp6	atp6	atp6	atp6	atp6	atp6	atp6	atp6	atp6	atp6	atp6	atp6	atp6	atp6
co2	cytb	cytb	cytb	cytb	cytb	cytb	cytb	cyb	cytb	cytb	cytb	cytb	cytb	cytb	cytb	cytb	cytb	cytb	cytb	cytb
0	0	0	1	0	0	0	0	0	0	0	0	0	0	0	0	0	0	0	0	0
0	0	0	0	0	0	0	0	0	0	0	0	0	0	0	0	0	0	0	0	0
0	0	1	1	0	0	1	0	0	0	0	0	1	0	1	0	0	0	0	1	1
0	0	0	0	0	0	0	0	0	0	0	0	0	0	0	0	0	0	0	0	0
0	0	0	1	0	0	0	0	0	0	0	0	1	0	0	0	0	0	0	0	0
0	0	0	1	0	0	0	0	0	0	0	0	0	0	0	0	0	0	0	0	0
0	0	0	0	0	0	0	0	0	0	0	0	0	0	0	0	0	0	0	0	0	11
aedes	anoph	asciz	bibnio	blatt	coleoptera	culex	hemiptera	hymenoptera	isoptera	lepidoptera	mantod	mecop	megal	Odon	phasm	plecoptera	psoco	Siph	thys	trichop
atp6	atp6	atp6	atp6	atp6	atp6	atp6	atp6	atp6	atp6	atp6	atp6	atp6	atp6	atp6	atp6	atp6	atp6	atp6	atp6	atp6
co3	nd1	nd1	nd1	nd1	nd1	nd1	nd1	nd1	nd1	nd1	nd1	nd1	nd1	nd1	nd1	nd1	nd1	nd1	nd1	nd1
0	0	0	0	0	0	0	0	0	0	0	0	0	0	0	0	0	0	0	0	0
0	0	0	0	0	0	0	0	0	0	0	0	0	0	0	0	0	0	0	0	0
0	1	1	1	1	0	0	0	0	0	0	0	1	0	0	0	0	1	1	1	1
0	0	0	0	0	0	0	0	0	0	0	0	0	0	0	0	0	0	0	0	0
0	0	0	1	0	0	0	0	0	0	0	0	1	0	0	0	0	0	1	0	0
0	0	0	0	0	0	0	0	0	0	0	0	0	0	0	0	0	0	0	0	0
0	0	0	1	0	0	0	0	0	0	0	0	0	0	0	0	0	0	0	0	0	13
aedes	anoph	asciz	bibnio	blatt	coleoptera	culex	hemiptera	hymenoptera	isoptera	lepidoptera	mantod	mecop	megal	Odon	phasm	plecoptera	psoco	Siph	thys	trichop
atp6	atp6	atp6	atp6	atp6	atp6	atp6	atp6	atp6	atp6	atp6	atp6	atp6	atp6	atp6	atp6	atp6	atp6	atp6	atp6	atp6
cytb	nd2	nd2	nd2	nd2	nd2	nd2	nd2	nd2	nd2	nd2	nd2	nd2	nd2	nd2	nd2	nd2	nd2	nd2	nd2	nd2
0	0	0	0	0	0	0	0	0	0	0	0	0	0	1	0	0	0	0	0	0
0	0	0	0	0	0	0	0	0	0	0	0	0	0	1	0	0	0	0	0	0
0	1	0	1	1	0	0	0	0	0	0	0	1	1	1	0	0	0	1	0	1
0	0	0	0	0	0	0	0	0	0	0	0	0	0	1	0	0	0	0	0	0
0	0	0	0	0	0	0	0	0	0	0	0	1	0	1	0	0	0	0	0	0
0	0	0	0	0	0	0	0	0	0	0	0	0	0	1	0	0	0	0	0	0
0	0	0	0	0	0	0	0	0	0	0	0	0	0	1	0	0	0	0	0	0	15
aedes	anoph	asciz	bibnio	blatt	coleoptera	culex	hemiptera	hymenoptera	isoptera	lepidoptera	mantod	mecop	megal	Odon	phasm	plecoptera	psoco	Siph	thys	trichop
atp6	atp6	atp6	atp6	atp6	atp6	atp6	atp6	atp6	atp6	atp6	atp6	atp6	atp6	atp6	atp6	atp6	atp6	atp6	atp6	atp6
nd1	nd3	nd3	nd3	nd3	nd3	nd3	nd3	nd3	nd3	nd3	nd3	nd3	nd3	nd3	nd3	nd3	nd3	nd3	nd3	nd3
0	0	0	0	0	0	0	0	0	0	0	0	0	0	0	0	0	0	0	0	0
0	0	0	0	0	0	0	0	0	0	0	0	0	0	0	0	0	0	0	0	0
1	0	1	1	1	0	0	0	0	0	0	0	0	0	0	0	0	0	0	1	1
0	0	0	0	0	0	0	0	0	0	0	0	0	0	0	0	0	0	0	0	0
0	0	0	1	0	0	0	0	0	0	0	0	0	0	0	0	0	0	0	0	1
0	0	0	0	0	0	0	0	0	0	0	0	0	0	0	0	0	0	0	0	0
0	0	0	0	0	0	0	0	0	0	0	0	0	0	0	0	0	0	0	0	0	8
aedes	anoph	asciz	bibnio	blatt	coleoptera	culex	hemiptera	hymenoptera	isoptera	lepidoptera	mantod	mecop	megal	Odon	phasm	plecoptera	psoco	Siph	thys	trichop
atp6	atp6	atp6	atp6	atp6	atp6	atp6	atp6	atp6	atp6	atp6	atp6	atp6	atp6	atp6	atp6	atp6	atp6	atp6	atp6	atp6
nd1	nd4	nd4	nd4	nd4	nd4	nd4	nd4	nd4	nd4	nd4	nd4	nd4	nd4	nd4	nd4	nd4	nd4	nd4	nd4	nd4
0	0	0	0	0	0	0	0	0	0	0	0	0	0	1	0	0	0	0	0	0
1	0	0	0	0	0	0	0	0	0	0	0	0	0	1	0	0	0	0	0	0
1	1	1	1	1	0	0	0	0	0	0	0	1	0	1	0	0	0	1	1	1
1	0	0	0	0	0	0	0	0	0	0	0	0	0	1	0	0	0	0	0	0
1	0	0	1	0	0	0	0	0	0	0	0	1	0	1	0	0	0	0	0	0
0	0	0	0	0	0	0	0	0	0	0	0	0	0	1	0	0	0	0	0	0
1	0	0	1	0	0	0	0	0	0	0	0	1	0	1	0	0	0	0	0	0	24
aedes	anoph	asciz	bibnio	blatt	coleoptera	culex	hemiptera	hymenoptera	isoptera	lepidoptera	mantod	mecop	megal	Odon	phasm	plecoptera	psoco	Siph	thys	trichop
atp6	atp6	atp6	atp6	atp6	atp6	atp6	atp6	atp6	atp6	atp6	atp6	atp6	atp6	atp6	atp6	atp6	atp6	atp6	atp6	atp6
nd2	nd4l	nd4l	nd4l	nd4l	nd4l	nd4l	nd4l	nd4l	nd4l	nd4l	nd4l	nd4l	nd4l	nd4l	nd4l	nd4l	nd4l	nd4l	nd4l	nd4l
0	0	0	0	0	0	0	0	0	0	0	0	0	0	0	0	0	0	0	0	0
0	0	0	0	0	0	0	0	0	0	0	0	0	0	0	0	0	0	0	0	0
0	0	1	1	1	0	0	0	0	0	0	0	1	0	0	0	0	0	0	0	1
0	0	0	0	0	0	0	0	0	0	0	0	0	0	0	0	0	0	0	0	0
0	0	0	1	0	0	0	0	0	0	0	0	0	0	0	0	0	0	0	0	0
0	0	0	0	0	0	0	0	0	0	0	0	0	0	0	0	0	0	0	0	0
0	0	0	0	0	0	0	0	0	0	0	0	0	0	0	0	0	0	0	0	0	6
aedes	anoph	asciz	bibnio	blatt	coleoptera	culex	hemiptera	hymenoptera	isoptera	lepidoptera	mantod	mecop	megal	Odon	phasm	plecoptera	psoco	Siph	thys	trichop
atp6	atp6	atp6	atp6	atp6	atp6	atp6	atp6	atp6	atp6	atp6	atp6	atp6	atp6	atp6	atp6	atp6	atp6	atp6	atp6	atp6
nd3	nd5	nd5	nd5	nd5	nd5	nd5	nd5	nd5	nd5	nd5	nd5	nd5	nd5	nd5	nd5	nd5	nd5	nd5	nd5	nd5
0	0	0	0	0	0	0	0	0	0	0	0	0	0	0	0	0	0	0	0	0
0	0	0	0	0	0	0	0	0	0	0	0	0	0	0	0	0	0	0	0	0
0	1	1	1	1	0	1	0	0	0	0	0	1	1	1	1	0	0	1	1	1
0	0	0	0	0	0	0	0	0	0	0	0	0	0	0	0	0	0	0	0	0
0	0	0	1	0	0	0	0	0	0	0	0	1	0	1	1	0	0	0	0	0
0	0	0	0	0	0	0	0	0	0	0	0	0	0	0	0	0	0	0	0	0
0	0	0	0	0	0	0	0	0	0	0	0	1	0	0	0	0	0	0	0	0	17
aedes	anoph	asciz	bibnio	blatt	coleoptera	culex	hemiptera	hymenoptera	isoptera	lepidoptera	mantod	mecop	megal	Odon	phasm	plecoptera	psoco	Siph	thys	trichop
atp6	atp6	atp6	atp6	atp6	atp6	atp6	atp6	atp6	atp6	atp6	atp6	atp6	atp6	atp6	atp6	atp6	atp6	atp6	atp6	atp6
nd4	nd6	nd6	nd6	nd6	nd6	nd6	nd6	nd6	nd6	nd6	nd6	nd6	nd6	nd6	nd6	nd6	nd6	nd6	nd6	nd6
0	0	0	0	0	0	0	0	0	0	0	0	0	0	1	0	0	0	0	0	0
0	0	0	0	0	0	0	0	0	0	0	0	0	0	1	0	0	0	0	0	1
0	0	1	1	1	0	0	0	0	0	0	0	1	0	1	0	0	0	0	1	1
0	0	0	0	0	0	0	0	0	0	0	0	0	0	1	0	0	0	0	0	1
0	0	0	0	0	0	0	0	0	0	0	0	1	0	1	0	0	0	0	0	1
0	0	0	0	0	0	0	0	0	0	0	0	0	0	1	0	0	0	0	0	0
0	0	0	0	0	0	0	0	0	0	0	0	1	0	1	0	0	0	0	0	1	19
aedes	anoph	asciz	bibnio	blatt	coleoptera	culex	Hemiptera	hymenoptera	isoptera	lepidoptera	mantod	mecop	megal	Odon	phasm	plecoptera	psoco	Siph	thys	trichop
atp6	atp8	atp8	atp8	atp8	atp8	atp8	atp8	atp8	atp8	atp8	atp8	atp8	atp8	atp8	atp8	atp8	atp8	atp8	atp8	atp8
nd4l	12s	12s	12s	12s	12s	12s	12s	12s	12s	12s	12s	12s	12s	12s	12s	12s	12s	12s	12s	12s
0	0	0	0	0	0	0	0	0	0	0	0	1	0	0	0	0	0	1	0	0
0	0	0	0	0	0	0	0	0	0	0	0	1	0	0	0	0	0	1	0	0
0	0	0	0	0	0	0	0	0	0	0	0	1	0	0	0	0	0	1	0	1
0	0	0	0	0	0	0	0	0	0	0	0	1	0	0	0	0	0	1	0	0
0	0	0	0	0	0	0	0	0	0	0	0	1	0	0	0	0	0	1	0	0
0	0	0	0	0	0	0	0	0	0	0	0	1	0	0	0	0	0	1	0	0
0	0	0	0	0	0	0	0	0	0	0	0	1	0	0	0	0	0	1	0	0	15
aedes	anoph	asciz	bibnio	blatt	coleoptera	culex	Hemiptera	hymenoptera	isoptera	lepidoptera	mantod	mecop	megal	Odon	phasm	plecoptera	psoco	Siph	thys	trichop
atp6	atp8	atp8	atp8	atp8	atp8	atp8	atp8	atp8	atp8	atp8	atp8	atp8	atp8	atp8	atp8	atp8	atp8	atp8	atp8	atp8
nd5	16s	16s	16s	16s	16s	16s	16s	16s	16s	16s	16s	16s	16s	16s	16s	16s	16s	16s	16s	16s
0	0	0	0	0	0	0	0	0	0	0	0	0	0	0	0	0	0	0	0	0
0	0	0	0	0	0	0	0	0	0	0	0	1	0	0	0	0	0	0	0	0
0	0	0	1	0	0	0	0	0	0	0	0	1	0	0	0	0	0	0	0	0
0	0	0	0	0	0	0	0	0	0	0	0	1	0	0	0	0	0	0	0	0
0	0	0	1	0	0	0	0	0	0	0	0	1	0	0	0	0	0	0	0	0
0	0	0	0	0	0	0	0	0	0	0	0	0	0	0	0	0	0	0	0	0
0	0	0	0	0	0	0	0	0	0	0	0	0	0	0	0	0	0	0	0	0	6
aedes	anoph	asciz	bibnio	blatt	coleoptera	culex	Hemiptera	hymenoptera	isoptera	lepidoptera	mantod	mecop	megal	Odon	phasm	plecoptera	psoco	Siph	thys	trichop
atp6	atp8	atp8	atp8	atp8	atp8	atp8	atp8	atp8	atp8	atp8	atp8	atp8	atp8	atp8	atp8	atp8	atp8	atp8	atp8	atp8
nd6	atp6	atp6	atp6	atp6	atp6	atp6	atp6	atp6	atp6	atp6	atp6	atp6	atp6	atp6	atp6	atp6	atp6	atp6	atp6	atp6
0	0	0	0	0	0	0	0	0	0	0	0	0	0	0	0	0	0	0	0	0
0	0	0	0	0	0	0	0	0	0	0	0	0	0	0	0	0	0	0	0	0
0	1	1	0	1	0	0	0	0	0	0	0	0	0	0	0	0	0	1	1	1
0	0	0	0	0	0	0	0	0	0	0	0	0	0	0	0	0	0	0	0	0
0	0	0	0	0	0	1	0	0	0	0	0	1	0	0	0	0	0	0	0	0
0	0	0	0	0	0	0	0	0	0	0	0	0	0	0	0	0	0	0	0	0
0	0	0	0	0	0	0	0	0	0	0	0	0	0	0	0	0	0	0	0	0	8
aedes	anoph	asciz	bibnio	blatt	coleoptera	culex	Hemiptera	hymenoptera	isoptera	lepidoptera	mantod	mecop	megal	Odon	phasm	plecoptera	psoco	Siph	thys	trichop
atp8	atp8	atp8	atp8	atp8	atp8	atp8	atp8	atp8	atp8	atp8	atp8	atp8	atp8	atp8	atp8	atp8	atp8	atp8	atp8	atp8
atp6	co1	co1	co1	co1	co1	co1	co1	cox1	co1	co1	co1	co1	co1	co1	co1	co1	co1	co1	co1	co1
0	0	0	0	0	0	0	0	0	0	0	0	1	0	0	0	0	0	0	0	0
0	0	0	0	0	0	1	0	0	0	0	0	1	0	0	0	0	0	0	0	0
0	1	1	0	1	0	1	0	0	0	0	0	1	0	0	0	0	0	1	1	1
0	0	0	0	0	0	1	0	0	0	0	0	1	0	0	0	0	0	0	0	0
0	0	0	0	0	0	1	0	0	0	0	0	1	0	0	0	0	0	0	0	1
0	0	0	0	0	0	0	0	0	0	0	0	1	0	0	0	0	0	0	0	0
0	0	0	0	0	0	0	0	0	0	0	0	1	0	0	0	0	0	0	0	0	18
aedes	anoph	asciz	bibnio	blatt	coleoptera	culex	Hemiptera	hymenoptera	isoptera	lepidoptera	mantod	mecop	megal	Odon	phasm	plecoptera	psoco	Siph	thys	trichop
atp8	atp8	atp8	atp8	atp8	atp8	atp8	atp8	atp8	atp8	atp8	atp8	atp8	atp8	atp8	atp8	atp8	atp8	atp8	atp8	atp8
co1	co2	co2	co2	co2	co2	co2	co2	cox2	co2	co2	co2	co2	co2	co2	co2	co2	co2	co2	co2	co2
0	0	0	0	0	0	0	0	0	0	0	0	1	0	0	0	0	0	0	0	1
0	0	0	0	0	0	1	0	0	0	0	0	1	0	0	0	0	0	0	0	1
0	1	1	0	0	0	1	0	0	0	0	0	1	0	1	0	0	0	1	1	1
0	0	0	0	0	0	1	0	0	0	0	0	1	0	0	0	0	0	0	0	1
0	0	0	0	0	0	1	0	0	0	0	0	1	0	1	0	0	0	0	0	1
0	0	0	0	0	0	0	0	0	0	0	0	1	0	0	0	0	0	0	0	1
0	0	0	0	0	0	0	0	0	0	0	0	1	0	0	0	0	0	0	0	1	24
aedes	anoph	asciz	bibnio	blatt	coleoptera	culex	Hemiptera	hymenoptera	isoptera	lepidoptera	mantod	mecop	megal	Odon	phasm	plecoptera	psoco	Siph	thys	trichop
atp8	atp8	atp8	atp8	atp8	atp8	atp8	atp8	atp8	atp8	atp8	atp8	atp8	atp8	atp8	atp8	atp8	atp8	atp8	atp8	atp8
co2	co3	co3	co3	co3	co3	co3	co3	cox3	co3	co3	co3	co3	co3	co3	co3	co3	co3	co3	co3	co3
1	0	0	0	0	0	0	0	0	0	0	0	0	0	0	0	0	0	0	0	0
1	0	0	0	0	0	1	0	0	0	0	0	0	0	0	0	0	0	0	0	0
1	0	1	1	1	0	1	0	0	0	0	0	0	0	0	0	0	0	1	1	1
1	0	0	0	0	0	0	0	0	0	0	0	0	0	0	0	0	0	0	0	0
1	0	0	1	0	0	1	0	0	0	0	0	1	0	0	0	0	0	0	0	1
1	0	0	0	0	0	0	0	0	0	0	0	0	0	0	0	0	0	0	0	0
1	0	0	0	0	0	0	0	0	0	0	0	0	0	0	0	0	0	0	0	0	19
aedes	anoph	asciz	bibnio	blatt	coleoptera	culex	Hemiptera	hymenoptera	isoptera	lepidoptera	mantod	mecop	megal	Odon	phasm	plecoptera	psoco	Siph	thys	trichop
atp8	atp8	atp8	atp8	atp8	atp8	atp8	atp8	atp8	atp8	atp8	atp8	atp8	atp8	atp8	atp8	atp8	atp8	atp8	atp8	atp8
co3	cytb	cytb	cytb	cytb	cytb	cytb	cytb	cyb	cytb	cytb	cytb	cytb	cytb	cytb	cytb	cytb	cytb	cytb	cytb	cytb
0	0	0	0	0	0	0	0	0	0	0	0	0	0	0	0	0	0	0	0	0
0	0	0	0	0	0	0	0	0	0	0	0	0	0	0	0	0	0	0	0	0
0	0	1	0	0	0	0	0	0	0	0	0	1	0	0	0	0	0	0	1	1
0	0	0	0	0	0	0	0	0	0	0	0	0	0	0	0	0	0	0	0	0
0	0	0	0	0	0	1	0	0	0	0	0	1	0	0	0	0	0	0	0	0
0	0	0	0	0	0	0	0	0	0	0	0	0	0	0	0	0	0	0	0	0
0	0	0	0	0	0	0	0	0	0	0	0	0	0	0	0	0	0	0	0	0	6
aedes	anoph	asciz	bibnio	blatt	coleoptera	culex	Hemiptera	hymenoptera	isoptera	lepidoptera	mantod	mecop	megal	Odon	phasm	plecoptera	psoco	Siph	thys	trichop
atp8	atp8	atp8	atp8	atp8	atp8	atp8	atp8	atp8	atp8	atp8	atp8	atp8	atp8	atp8	atp8	atp8	atp8	atp8	atp8	atp8
cytb	nd1	nd1	nd1	nd1	nd1	nd1	nd1	nd1	nd1	nd1	nd1	nd1	nd1	nd1	nd1	nd1	nd1	nd1	nd1	nd1
0	0	0	0	0	0	0	0	0	0	0	0	0	0	0	0	0	0	0	0	0
0	0	0	0	0	0	1	0	0	0	0	0	0	0	0	0	0	0	0	0	0
0	1	1	1	1	0	1	0	0	0	0	0	1	0	1	0	0	0	1	1	1
0	0	0	0	0	0	0	0	0	0	0	0	0	0	0	0	0	0	0	0	0
0	0	0	1	0	0	0	0	0	0	0	0	1	0	0	0	0	0	0	0	0
0	0	0	0	0	0	0	0	0	0	0	0	0	0	0	0	0	0	0	0	0
0	0	0	0	0	0	0	0	0	0	0	0	0	0	0	0	0	0	0	0	0	13
aedes	anoph	asciz	bibnio	blatt	coleoptera	culex	Hemiptera	hymenoptera	isoptera	lepidoptera	mantod	mecop	megal	Odon	phasm	plecoptera	psoco	Siph	thys	trichop
atp8	atp8	atp8	atp8	atp8	atp8	atp8	atp8	atp8	atp8	atp8	atp8	atp8	atp8	atp8	atp8	atp8	atp8	atp8	atp8	atp8
nd1	nd2	nd2	nd2	nd2	nd2	nd2	nd2	nd2	nd2	nd2	nd2	nd2	nd2	nd2	nd2	nd2	nd2	nd2	nd2	nd2
0	0	0	0	0	0	0	0	0	0	0	0	1	0	1	0	0	0	0	0	0
1	0	0	0	0	0	1	0	0	0	0	0	1	0	1	0	0	0	0	0	0
1	1	0	0	1	0	1	0	0	0	0	0	1	1	1	0	0	0	1	1	1
1	0	0	0	0	0	1	0	0	0	0	0	1	0	1	0	0	0	0	0	0
1	0	0	0	0	0	1	0	0	0	0	0	1	1	1	0	0	0	0	0	0
0	0	0	0	0	0	0	0	0	0	0	0	1	0	1	0	0	0	0	0	0
1	0	0	0	0	0	0	0	0	0	0	0	1	0	1	0	0	0	0	0	0	30
aedes	anoph	asciz	bibnio	blatt	coleoptera	culex	Hemiptera	hymenoptera	isoptera	lepidoptera	mantod	mecop	megal	Odon	phasm	plecoptera	psoco	Siph	thys	trichop
atp8	atp8	atp8	atp8	atp8	atp8	atp8	atp8	atp8	atp8	atp8	atp8	atp8	atp8	atp8	atp8	atp8	atp8	atp8	atp8	atp8
nd1	nd3	nd3	nd3	nd3	nd3	nd3	nd3	nd3	nd3	nd3	nd3	nd3	nd3	nd3	nd3	nd3	nd3	nd3	nd3	nd3
0	0	0	0	0	0	0	0	0	0	0	0	0	0	0	0	0	0	0	0	0
0	0	0	0	0	0	0	0	0	0	0	0	1	0	0	0	0	0	0	0	0
0	0	1	0	1	0	0	0	0	0	0	0	1	0	1	0	0	0	0	1	1
0	0	0	0	0	0	0	0	0	0	0	0	1	0	0	0	0	0	0	0	0
0	0	0	0	0	0	0	0	0	0	0	0	1	0	1	1	0	0	0	0	1
0	0	0	0	0	0	0	0	0	0	0	0	0	0	0	0	0	0	0	0	0
0	0	0	0	0	0	0	0	0	0	0	0	1	0	0	0	0	0	0	0	0	13
aedes	anoph	asciz	bibnio	blatt	coleoptera	culex	Hemiptera	hymenoptera	isoptera	lepidoptera	mantod	mecop	megal	Odon	phasm	plecoptera	psoco	Siph	thys	trichop
atp8	atp8	atp8	atp8	atp8	atp8	atp8	atp8	atp8	atp8	atp8	atp8	atp8	atp8	atp8	atp8	atp8	atp8	atp8	atp8	atp8
nd2	nd4	nd4	nd4	nd4	nd4	nd4	nd4	nd4	nd4	nd4	nd4	nd4	nd4	nd4	nd4	nd4	nd4	nd4	nd4	nd4
0	0	0	0	0	0	0	0	0	0	0	0	1	0	1	0	0	0	0	0	0
0	0	0	0	0	0	0	0	0	0	0	0	1	0	1	0	0	0	0	0	0
0	1	1	0	1	0	0	0	0	0	0	0	1	0	1	0	0	0	1	1	1
0	0	0	0	0	0	0	0	0	0	0	0	1	0	1	0	0	0	0	0	0
0	0	0	0	0	0	1	0	0	0	0	0	1	0	1	0	0	0	0	0	0
0	0	0	0	0	0	0	0	0	0	0	0	1	0	1	0	0	0	0	0	0
0	0	0	0	0	0	0	0	0	0	0	0	1	0	1	0	0	0	0	0	0	21
aedes	anoph	asciz	bibnio	blatt	coleoptera	culex	Hemiptera	hymenoptera	isoptera	lepidoptera	mantod	mecop	megal	Odon	phasm	plecoptera	psoco	Siph	thys	trichop
atp8	atp8	atp8	atp8	atp8	atp8	atp8	atp8	atp8	atp8	atp8	atp8	atp8	atp8	atp8	atp8	atp8	atp8	atp8	atp8	atp8
nd3	nd4l	nd4l	nd4l	nd4l	nd4l	nd4l	nd4l	nd4l	nd4l	nd4l	nd4l	nd4l	nd4l	nd4l	nd4l	nd4l	nd4l	nd4l	nd4l	nd4l
0	0	0	0	0	0	0	0	0	0	0	0	1	0	0	0	0	0	0	0	0
0	0	0	0	0	0	0	0	0	0	0	0	1	0	0	0	0	0	0	0	0
1	0	1	0	1	0	0	0	0	0	0	0	1	0	1	0	0	0	0	0	1
0	0	0	0	0	0	0	0	0	0	0	0	1	0	0	0	0	0	0	0	0
1	0	0	0	0	0	0	0	0	0	0	0	1	0	1	0	0	0	0	0	0
0	0	0	0	0	0	0	0	0	0	0	0	0	0	0	0	0	0	0	0	0
0	0	0	0	0	0	0	0	0	0	0	0	1	0	0	0	0	0	0	0	0	13
aedes	anoph	asciz	bibnio	blatt	coleoptera	culex	Hemiptera	hymenoptera	isoptera	lepidoptera	mantod	mecop	megal	Odon	phasm	plecoptera	psoco	Siph	thys	trichop
atp8	atp8	atp8	atp8	atp8	atp8	atp8	atp8	atp8	atp8	atp8	atp8	atp8	atp8	atp8	atp8	atp8	atp8	atp8	atp8	atp8
nd4	nd5	nd5	nd5	nd5	nd5	nd5	nd5	nd5	nd5	nd5	nd5	nd5	nd5	nd5	nd5	nd5	nd5	nd5	nd5	nd5
0	0	0	1	0	0	1	0	0	0	0	0	0	0	0	0	0	0	0	0	0
0	0	0	1	0	0	1	0	0	0	0	0	1	0	1	0	0	0	0	0	0
1	1	1	1	1	0	1	0	0	0	0	0	1	0	1	0	0	0	1	1	1
0	0	0	1	0	0	1	0	0	0	0	0	1	0	1	0	0	0	0	0	0
1	0	0	1	0	0	1	1	0	0	0	0	1	0	1	0	0	0	0	0	0
0	0	0	1	0	0	1	0	0	0	0	0	1	0	0	0	0	0	0	0	0
0	0	0	1	0	0	1	0	0	0	0	0	1	0	1	0	0	0	0	0	0	34
aedes	anoph	asciz	bibnio	blatt	coleoptera	culex	Hemiptera	hymenoptera	isoptera	lepidoptera	mantod	mecop	megal	Odon	phasm	plecoptera	psoco	Siph	thys	trichop
atp8	atp8	atp8	atp8	atp8	atp8	atp8	atp8	atp8	atp8	atp8	atp8	atp8	atp8	atp8	atp8	atp8	atp8	atp8	atp8	atp8
nd4l	nd6	nd6	nd6	nd6	nd6	nd6	nd6	nd6	nd6	nd6	nd6	nd6	nd6	nd6	nd6	nd6	nd6	nd6	nd6	nd6
0	0	0	0	0	0	0	0	0	0	0	0	0	0	1	0	0	0	0	0	0
0	0	0	0	0	0	0	0	0	0	0	0	1	0	1	0	0	0	0	0	0
1	0	1	0	1	0	0	0	0	0	0	0	1	0	1	0	0	0	0	1	1
0	0	0	0	0	0	0	0	0	0	0	0	1	0	1	0	0	0	0	0	0
1	0	0	0	0	0	1	0	0	0	0	0	1	0	1	1	0	0	0	0	1
0	0	0	0	0	0	0	0	0	0	0	0	0	0	1	0	0	0	0	0	0
0	0	0	0	0	0	0	0	0	0	0	0	0	0	1	0	0	0	0	0	0	20
aedes	anoph	asciz	bibnio	blatt	coleoptera	culex	hemiptera	hymenoptera	isoptera	lepidoptera	mantod	mecop	megal	Odon	Phasm	plecoptera	psoco	Siph	thys	trichop
atp8	co1	co1	co1	co1	co1	co1	co1	co1	co1	co1	co1	co1	co1	co1	co1	co1	co1	co1	co1	co1
nd5	12s	12s	12s	12s	12s	12s	12s	12s	12s	12s	12s	12s	12s	12s	12s	12s	12s	12s	12s	12s
1	0	0	0	0	0	0	0	0	0	0	0	0	0	0	0	0	0	1	0	0
1	0	0	0	0	0	0	0	0	0	0	0	0	0	0	0	0	0	1	0	0
1	0	0	0	0	0	0	0	0	0	0	0	0	0	0	0	0	0	1	0	1
1	0	0	0	0	0	0	0	0	0	0	0	0	0	0	0	0	0	1	0	0
1	0	0	0	0	0	0	0	0	0	0	0	0	0	0	0	0	0	1	0	0
1	0	0	0	0	0	0	0	0	0	0	0	0	0	0	0	0	0	1	0	0
1	0	0	0	0	0	0	0	0	0	0	0	0	0	0	0	0	0	1	0	0	15
aedes	anoph	asciz	bibnio	blatt	coleoptera	culex	hemiptera	hymenoptera	isoptera	lepidoptera	mantod	mecop	megal	Odon	Phasm	plecoptera	psoco	Siph	thys	trichop
atp8	co1	co1	co1	co1	co1	co1	co1	co1	co1	co1	co1	co1	co1	co1	co1	co1	co1	co1	co1	co1
nd6	16s	16s	16s	16s	16s	16s	16s	16s	16s	16s	16s	16s	16s	16s	16s	16s	16s	16s	16s	16s
0	0	0	1	0	0	0	0	0	0	0	0	0	0	0	0	0	0	0	0	0
0	0	0	1	0	0	0	0	0	0	0	0	0	0	0	0	0	0	0	0	0
0	0	0	1	0	0	0	0	0	0	0	0	0	0	0	0	0	0	0	0	0
0	0	0	1	0	0	0	0	0	0	0	0	0	0	0	0	0	0	0	0	0
0	0	0	1	0	0	0	0	0	0	0	0	0	0	0	0	0	0	0	0	0
0	0	0	1	0	0	0	0	0	0	0	0	0	0	0	0	0	0	0	0	0
0	0	0	1	0	0	0	0	0	0	0	0	0	0	0	0	0	0	0	0	0	7
aedes	anoph	asciz	bibnio	blatt	coleoptera	culex	hemiptera	hymenoptera	isoptera	lepidoptera	mantod	mecop	megal	Odon	Phasm	plecoptera	psoco	Siph	thys	trichop
co1	co1	co1	co1	co1	co1	co1	co1	co1	co1	co1	co1	co1	co1	co1	co1	co1	co1	co1	co1	co1
atp6	atp6	atp6	atp6	atp6	atp6	atp6	atp6	atp6	atp6	atp6	atp6	atp6	atp6	atp6	atp6	atp6	atp6	atp6	atp6	atp6
0	0	0	0	0	0	0	0	0	0	0	0	0	0	0	0	0	0	0	0	0
0	0	0	0	0	0	0	0	0	0	0	0	0	0	0	0	0	0	0	0	0
0	0	1	0	1	0	0	0	0	0	0	0	1	0	0	0	0	0	1	1	1
0	0	0	0	0	0	0	0	0	0	0	0	0	0	0	0	0	0	0	0	0
0	0	0	0	0	0	0	0	0	0	0	0	0	0	0	0	0	0	0	0	0
0	0	0	0	0	0	0	0	0	0	0	0	0	0	0	0	0	0	0	0	0
0	0	0	0	0	0	0	0	0	0	0	0	0	0	0	0	0	0	0	0	0	6
aedes	anoph	asciz	bibnio	blatt	coleoptera	culex	hemiptera	hymenoptera	isoptera	lepidoptera	mantod	mecop	megal	Odon	Phasm	plecoptera	psoco	Siph	thys	trichop
co1	co1	co1	co1	co1	co1	co1	co1	co1	co1	co1	co1	co1	co1	co1	co1	co1	co1	co1	co1	co1
atp8	atp8	atp8	atp8	atp8	atp8	atp8	atp8	atp8	atp8	atp8	atp8	atp8	atp8	atp8	atp8	atp8	atp8	atp8	atp8	atp8
0	0	0	0	0	0	0	0	0	0	0	0	0	0	0	0	0	0	0	0	0
0	0	0	0	0	0	0	0	0	0	0	0	0	0	0	0	0	0	0	0	0
0	0	0	0	0	0	0	0	0	0	0	0	0	0	0	0	0	0	0	0	1
0	0	0	0	0	0	0	0	0	0	0	0	0	0	0	0	0	0	0	0	0
0	0	0	0	0	0	0	0	0	0	0	0	0	0	0	0	0	0	0	0	0
0	0	0	0	0	0	0	0	0	0	0	0	0	0	0	0	0	0	0	0	0
0	0	0	0	0	0	0	0	0	0	0	0	0	0	0	0	0	0	0	0	0	1
aedes	anoph	asciz	bibnio	blatt	coleoptera	culex	hemiptera	hymenoptera	isoptera	lepidoptera	mantod	mecop	megal	Odon	Phasm	plecoptera	psoco	Siph	thys	trichop
co1	co1	co1	co1	co1	co1	co1	co1	co1	co1	co1	co1	co1	co1	co1	co1	co1	co1	co1	co1	co1
co2	co2	co2	co2	co2	co2	co2	co2	cox2	co2	co2	co2	co2	co2	co2	co2	co2	co2	co2	co2	co2
0	0	0	0	0	0	0	0	0	0	0	0	0	0	0	0	0	0	0	0	1
0	0	0	0	0	0	0	0	0	0	0	0	0	0	0	0	0	0	0	0	1
0	0	1	0	0	0	0	0	0	0	0	0	1	0	1	0	0	0	1	1	1
0	0	0	0	0	0	0	0	0	0	0	0	0	0	0	0	0	0	0	0	1
0	0	0	0	0	0	0	0	0	0	0	0	0	0	0	0	0	0	0	0	1
0	0	0	0	0	0	0	0	0	0	0	0	0	0	0	0	0	0	0	0	1
0	0	0	0	0	0	0	0	0	0	0	0	0	0	0	0	0	0	0	0	1	12
aedes	anoph	asciz	bibnio	blatt	coleoptera	culex	hemiptera	hymenoptera	isoptera	lepidoptera	mantod	mecop	megal	Odon	Phasm	plecoptera	psoco	Siph	thys	trichop
co1	co1	co1	co1	co1	co1	co1	co1	co1	co1	co1	co1	co1	co1	co1	co1	co1	co1	co1	co1	co1
co3	co3	co3	co3	co3	co3	co3	co3	cox3	co3	co3	co3	co3	co3	co3	co3	co3	co3	co3	co3	co3
0	0	0	0	0	0	0	0	0	0	0	0	0	0	0	0	0	0	0	0	0
0	0	0	0	0	0	0	0	0	0	0	0	0	0	0	0	0	0	0	0	0
0	0	1	0	1	0	0	0	0	0	0	0	0	0	0	0	0	0	1	0	1
0	0	0	0	0	0	0	0	0	0	0	0	0	0	0	0	0	0	0	0	0
0	0	0	0	0	0	0	0	0	0	0	0	0	0	0	0	0	0	0	0	0
0	0	0	0	0	0	0	0	0	0	0	0	0	0	0	0	0	0	0	0	0
0	0	0	0	0	0	0	0	0	0	0	0	0	0	0	0	0	0	0	0	0	4
aedes	anoph	asciz	bibnio	blatt	coleoptera	culex	hemiptera	hymenoptera	isoptera	lepidoptera	mantod	mecop	megal	Odon	Phasm	plecoptera	psoco	Siph	thys	trichop
co1	co1	co1	co1	co1	co1	co1	co1	co1	co1	co1	co1	co1	co1	co1	co1	co1	co1	co1	co1	co1
cytb	cytb	cytb	cytb	cytb	cytb	cytb	cytb	cyb	cytb	cytb	cytb	cytb	cytb	cytb	cytb	cytb	cytb	cytb	cytb	cytb
0	0	0	0	0	0	0	0	0	0	0	0	0	0	0	0	0	0	0	0	0
0	0	0	0	0	0	0	0	0	0	0	0	0	0	0	0	0	0	0	0	0
0	0	1	1	0	0	0	0	0	0	0	0	0	0	0	0	0	0	0	1	1
0	0	0	0	0	0	0	0	0	0	0	0	0	0	0	0	0	0	0	0	0
0	0	0	0	0	0	0	0	0	0	0	0	0	0	0	0	0	0	0	0	0
0	0	0	0	0	0	0	0	0	0	0	0	0	0	0	0	0	0	0	0	0
0	0	0	0	0	0	0	0	0	0	0	0	0	0	0	0	0	0	0	0	0	4
aedes	anoph	asciz	bibnio	blatt	coleoptera	culex	hemiptera	hymenoptera	isoptera	lepidoptera	mantod	mecop	megal	Odon	Phasm	plecoptera	psoco	Siph	thys	trichop
co1	co1	co1	co1	co1	co1	co1	co1	co1	co1	co1	co1	co1	co1	co1	co1	co1	co1	co1	co1	co1
nd1	nd1	nd1	nd1	nd1	nd1	nd1	nd1	nd1	nd1	nd1	nd1	nd1	nd1	nd1	nd1	nd1	nd1	nd1	nd1	nd1
0	0	0	0	0	0	0	0	0	0	0	0	0	0	0	0	0	0	0	0	0
0	0	0	0	0	0	0	0	0	0	0	0	0	0	0	0	0	0	0	0	0
0	1	1	1	1	0	0	0	0	0	0	0	1	0	0	0	1	1	1	1	1
0	0	0	0	0	0	0	0	0	0	0	0	0	0	0	0	0	0	0	0	0
0	0	0	0	0	0	0	0	0	0	0	0	1	0	0	0	0	0	1	0	0
0	0	0	0	0	0	0	0	0	0	0	0	0	0	0	0	0	0	0	0	0
0	0	0	0	0	0	0	0	0	0	0	0	0	0	0	0	0	0	0	0	0	12
aedes	anoph	asciz	bibnio	blatt	coleoptera	culex	hemiptera	hymenoptera	isoptera	lepidoptera	mantod	mecop	megal	Odon	Phasm	plecoptera	psoco	Siph	thys	trichop
co1	co1	co1	co1	co1	co1	co1	co1	co1	co1	co1	co1	co1	co1	co1	co1	co1	co1	co1	co1	co1
nd1	nd2	nd2	nd2	nd2	nd2	nd2	nd2	nd2	nd2	nd2	nd2	nd2	nd2	nd2	nd2	nd2	nd2	nd2	nd2	nd2
0	0	0	0	0	0	0	0	0	0	0	0	1	0	0	0	0	0	0	0	0
0	0	0	0	0	0	0	0	0	0	0	0	0	0	0	0	0	0	0	0	0
1	0	0	0	1	0	0	0	0	0	0	0	1	1	1	0	0	0	1	0	1
0	0	0	0	0	0	0	0	0	0	0	0	0	0	0	0	0	0	0	0	0
0	0	0	0	0	0	0	0	0	0	0	0	1	0	0	0	0	0	0	0	0
0	0	0	0	0	0	0	0	0	0	0	0	1	0	0	0	0	0	0	0	0
0	0	0	0	0	0	0	0	0	0	0	0	1	0	0	0	0	0	0	0	0	11
aedes	anoph	asciz	bibnio	blatt	coleoptera	culex	hemiptera	hymenoptera	isoptera	lepidoptera	mantod	mecop	megal	Odon	Phasm	plecoptera	psoco	Siph	thys	trichop
co1	co1	co1	co1	co1	co1	co1	co1	co1	co1	co1	co1	co1	co1	co1	co1	co1	co1	co1	co1	co1
nd2	nd3	nd3	nd3	nd3	nd3	nd3	nd3	nd3	nd3	nd3	nd3	nd3	nd3	nd3	nd3	nd3	nd3	nd3	nd3	nd3
1	0	0	0	0	0	0	0	0	0	0	0	0	0	0	0	0	0	0	0	0
1	0	0	0	0	0	0	0	0	0	0	0	0	0	0	0	0	0	0	0	0
1	0	1	0	1	0	0	0	0	0	0	0	1	0	0	0	0	0	0	1	1
1	0	0	0	0	0	0	0	0	0	0	0	0	0	0	0	0	0	0	0	0
1	0	0	0	0	0	0	0	0	0	0	0	1	0	0	0	0	0	0	0	0
1	0	0	0	0	0	0	0	0	0	0	0	0	0	0	0	0	0	0	0	0
1	0	0	0	0	0	0	0	0	0	0	0	0	0	0	0	0	0	0	0	0	13
aedes	anoph	asciz	bibnio	blatt	coleoptera	culex	hemiptera	hymenoptera	isoptera	lepidoptera	mantod	mecop	megal	Odon	Phasm	plecoptera	psoco	Siph	thys	trichop
co1	co1	co1	co1	co1	co1	co1	co1	co1	co1	co1	co1	co1	co1	co1	co1	co1	co1	co1	co1	co1
nd3	nd4	nd4	nd4	nd4	nd4	nd4	nd4	nd4	nd4	nd4	nd4	nd4	nd4	nd4	nd4	nd4	nd4	nd4	nd4	nd4
0	0	0	0	0	0	0	0	0	0	0	0	0	0	1	0	0	0	0	0	0
0	0	0	0	0	0	0	0	0	0	0	0	0	0	1	0	0	0	0	0	0
0	1	1	1	1	0	0	0	0	0	0	0	1	0	1	0	0	0	1	1	1
0	0	0	0	0	0	0	0	0	0	0	0	0	0	1	0	0	0	0	0	0
0	0	0	0	0	0	0	0	0	0	0	0	1	0	1	0	0	0	0	0	0
0	0	0	0	0	0	0	0	0	0	0	0	0	0	1	0	0	0	0	0	0
0	0	0	0	0	0	0	0	0	0	0	0	0	0	1	0	0	0	0	0	0	16
aedes	anoph	asciz	bibnio	blatt	coleoptera	culex	hemiptera	hymenoptera	isoptera	lepidoptera	mantod	mecop	megal	Odon	Phasm	plecoptera	psoco	Siph	thys	trichop
co1	co1	co1	co1	co1	co1	co1	co1	co1	co1	co1	co1	co1	co1	co1	co1	co1	co1	co1	co1	co1
nd4	nd4l	nd4l	nd4l	nd4l	nd4l	nd4l	nd4l	nd4l	nd4l	nd4l	nd4l	nd4l	nd4l	nd4l	nd4l	nd4l	nd4l	nd4l	nd4l	nd4l
0	0	0	0	0	0	0	0	0	0	0	0	0	0	0	0	0	0	0	0	0
0	0	0	0	0	0	0	0	0	0	0	0	0	0	0	0	0	0	0	0	0
0	0	1	0	0	0	0	0	0	0	0	0	0	0	0	0	0	0	0	0	1
0	0	0	0	0	0	0	0	0	0	0	0	0	0	0	0	0	0	0	0	0
0	0	0	0	0	0	0	0	0	0	0	0	0	0	0	0	0	0	0	0	0
0	0	0	0	0	0	0	0	0	0	0	0	0	0	0	0	0	0	0	0	0
0	0	0	0	0	0	0	0	0	0	0	0	0	0	0	0	0	0	0	0	0	2
aedes	anoph	asciz	bibnio	blatt	coleoptera	culex	hemiptera	hymenoptera	isoptera	lepidoptera	mantod	mecop	megal	Odon	Phasm	plecoptera	psoco	Siph	thys	trichop
co1	co1	co1	co1	co1	co1	co1	co1	co1	co1	co1	co1	co1	co1	co1	co1	co1	co1	co1	co1	co1
nd4l	nd5	nd5	nd5	nd5	nd5	nd5	nd5	nd5	nd5	nd5	nd5	nd5	nd5	nd5	nd5	nd5	nd5	nd5	nd5	nd5
0	0	0	0	0	0	0	0	0	0	0	0	0	0	0	0	0	0	0	0	0
0	0	0	0	0	0	0	0	0	0	0	0	0	0	0	0	0	0	0	0	0
0	1	1	1	1	0	0	0	0	0	0	0	1	0	1	0	0	0	1	1	1
0	0	0	0	0	0	0	0	0	0	0	0	0	0	0	0	0	0	0	0	0
0	0	0	0	0	0	0	0	0	0	0	0	1	0	1	0	0	0	0	0	0
0	0	0	0	0	0	0	0	0	0	0	0	0	0	0	0	0	0	0	0	0
0	0	0	0	0	0	0	0	0	0	0	0	1	0	0	0	0	0	0	0	0	12
aedes	anoph	asciz	bibnio	blatt	coleoptera	culex	hemiptera	hymenoptera	isoptera	lepidoptera	mantod	mecop	megal	Odon	Phasm	plecoptera	psoco	Siph	thys	trichop
co1	co1	co1	co1	co1	co1	co1	co1	co1	co1	co1	co1	co1	co1	co1	co1	co1	co1	co1	co1	co1
nd5	nd6	nd6	nd6	nd6	nd6	nd6	nd6	nd6	nd6	nd6	nd6	nd6	nd6	nd6	nd6	nd6	nd6	nd6	nd6	nd6
0	0	0	0	0	0	0	0	0	0	0	0	0	0	1	0	0	0	0	0	0
0	0	0	0	0	0	0	0	0	0	0	0	0	0	1	0	0	0	0	0	0
0	0	1	1	1	0	0	0	0	0	0	0	1	0	1	0	0	0	0	1	1
0	0	0	0	0	0	0	0	0	0	0	0	0	0	1	0	0	0	0	0	0
0	0	0	0	0	0	0	0	0	0	0	0	0	0	1	0	0	0	0	0	0
0	0	0	0	0	0	0	0	0	0	0	0	0	0	1	0	0	0	0	0	0
0	0	0	0	0	0	0	0	0	0	0	0	0	0	1	0	0	0	0	0	0	13
aedes	anoph	asciz	bibnio	blatt	coleoptera	culex	hemiptera	hymenoptera	isoptera	lepidoptera	mantod	Mecop	megal	Odon	phasm	plecoptera	psoco	Siph	thys	Trichop
co1	co2	co2	co2	co2	co2	co2	co2	co2	co2	co2	co2	co2	co2	co2	co2	co2	co2	co2	co2	co2
nd6	12s	12s	12s	12s	12s	12s	12s	12s	12s	12s	12s	12s	12s	12s	12s	12s	12s	12s	12s	12s
0	0	0	0	0	0	0	0	0	0	0	0	1	0	0	0	0	0	1	0	0
0	0	0	0	0	0	0	0	0	0	0	0	0	0	0	0	0	0	1	0	0
0	0	0	1	0	0	0	0	0	0	0	0	1	0	0	0	0	0	1	0	1
0	0	0	0	0	0	0	0	0	0	0	0	0	0	0	0	0	0	1	0	0
0	0	0	1	0	0	0	0	0	0	0	0	1	0	0	0	0	0	1	0	0
0	0	0	0	0	0	0	0	0	0	0	0	1	0	0	0	0	0	1	0	0
0	0	0	0	0	0	0	0	0	0	0	0	1	0	0	0	0	0	1	0	0	15
aedes	anoph	asciz	bibnio	blatt	coleoptera	culex	hemiptera	hymenoptera	isoptera	lepidoptera	mantod	Mecop	megal	Odon	phasm	plecoptera	psoco	Siph	thys	Trichop
co2	co2	co2	co2	co2	co2	co2	co2	co2	co2	co2	co2	co2	co2	co2	co2	co2	co2	co2	co2	co2
atp6	16s	16s	16s	16s	16s	16s	16s	16s	16s	16s	16s	16s	16s	16s	16s	16s	16s	16s	16s	16s
0	0	0	0	0	0	0	0	0	0	0	0	0	0	0	0	0	0	0	0	0
0	0	0	1	0	0	0	0	0	0	0	0	0	0	0	0	0	0	0	0	0
0	0	0	1	0	0	0	0	0	0	0	0	1	0	0	0	1	0	0	0	0
0	0	0	1	0	0	0	0	0	0	0	0	0	0	0	0	0	0	0	0	0
0	0	0	1	0	0	0	0	0	0	0	0	1	0	0	0	1	0	0	0	0
0	0	0	0	0	0	0	0	0	0	0	0	0	0	0	0	0	0	0	0	0
0	0	0	1	0	0	0	0	0	0	0	0	0	0	0	0	0	0	0	0	0	9
aedes	anoph	asciz	bibnio	blatt	coleoptera	culex	hemiptera	hymenoptera	isoptera	lepidoptera	mantod	Mecop	megal	Odon	phasm	plecoptera	psoco	Siph	thys	Trichop
co2	co2	co2	co2	co2	co2	co2	co2	co2	co2	co2	co2	co2	co2	co2	co2	co2	co2	co2	co2	co2
atp8	atp6	atp6	atp6	atp6	atp6	atp6	atp6	atp6	atp6	atp6	atp6	atp6	atp6	atp6	atp6	atp6	atp6	atp6	atp6	atp6
0	0	0	0	0	0	0	0	0	0	0	0	0	0	0	0	0	0	0	0	0
0	0	0	0	0	0	0	0	0	0	0	0	0	0	0	0	0	0	0	0	0
0	0	1	1	0	0	0	0	0	0	0	0	1	0	0	0	0	0	1	1	1
0	0	0	0	0	0	0	0	0	0	0	0	0	0	0	0	0	0	0	0	0
0	0	0	1	0	0	0	0	0	0	0	0	0	0	0	0	0	0	0	0	0
0	0	0	0	0	0	0	0	0	0	0	0	0	0	0	0	0	0	0	0	0
0	0	0	0	0	0	0	0	0	0	0	0	0	0	0	0	0	0	0	0	0	7
aedes	anoph	asciz	bibnio	blatt	coleoptera	culex	hemiptera	hymenoptera	isoptera	lepidoptera	mantod	Mecop	megal	Odon	phasm	plecoptera	psoco	Siph	thys	Trichop
co2	co2	co2	co2	co2	co2	co2	co2	co2	co2	co2	co2	co2	co2	co2	co2	co2	co2	co2	co2	co2
co1	atp8	atp8	atp8	atp8	atp8	atp8	atp8	atp8	atp8	atp8	atp8	atp8	atp8	atp8	atp8	atp8	atp8	atp8	atp8	atp8
1	0	0	0	0	0	0	0	0	0	0	0	0	0	0	0	0	0	0	0	0
1	0	0	0	0	0	0	0	0	0	0	0	0	0	0	0	0	0	0	0	0
1	0	1	0	0	0	0	0	0	0	0	0	0	0	0	0	0	0	0	0	1
1	0	0	0	0	0	0	0	0	0	0	0	0	0	0	0	0	0	0	0	0
1	0	0	0	0	0	0	0	0	0	0	0	0	0	0	0	0	0	0	0	0
1	0	0	0	0	0	0	0	0	0	0	0	0	0	0	0	0	0	0	0	0
1	0	0	0	0	0	0	0	0	0	0	0	0	0	0	0	0	0	0	0	0	9
aedes	anoph	asciz	bibnio	blatt	coleoptera	culex	hemiptera	hymenoptera	isoptera	lepidoptera	mantod	Mecop	megal	Odon	phasm	plecoptera	psoco	Siph	thys	Trichop
co2	co2	co2	co2	co2	co2	co2	co2	co2	co2	co2	co2	co2	co2	co2	co2	co2	co2	co2	co2	co2
co3	co1	co1	co1	co1	co1	co1	co1	cox1	co1	co1	co1	co1	co1	co1	co1	co1	co1	co1	co1	co1
0	0	0	1	0	0	0	0	0	0	0	0	1	0	0	0	0	0	0	0	0
0	0	0	1	0	0	0	0	0	0	0	0	1	0	0	0	0	0	0	0	0
0	1	1	1	0	0	0	0	0	0	0	0	1	0	0	0	0	0	1	1	1
0	0	0	1	0	0	0	0	0	0	0	0	1	0	0	0	0	0	0	0	0
0	0	0	1	0	0	0	0	0	0	0	0	1	0	0	0	0	0	0	0	0
0	0	0	1	0	0	0	0	0	0	0	0	1	0	0	0	0	0	0	0	0
0	0	0	1	0	0	0	0	0	0	0	0	1	0	0	0	0	0	0	0	0	19
aedes	anoph	asciz	bibnio	blatt	coleoptera	culex	hemiptera	hymenoptera	isoptera	lepidoptera	mantod	Mecop	megal	Odon	phasm	plecoptera	psoco	Siph	thys	Trichop
co2	co2	co2	co2	co2	co2	co2	co2	co2	co2	co2	co2	co2	co2	co2	co2	co2	co2	co2	co2	co2
cytb	co3	co3	co3	co3	co3	co3	co3	cox3	co3	co3	co3	co3	co3	co3	co3	co3	co3	co3	co3	co3
0	0	0	0	0	0	0	0	0	0	0	0	0	0	0	0	0	0	0	0	0
0	0	0	0	0	0	0	0	0	0	0	0	0	0	0	0	0	0	0	0	0
0	0	1	1	0	0	0	0	0	0	0	0	0	0	0	0	0	0	1	1	1
0	0	0	0	0	0	0	0	0	0	0	0	0	0	0	0	0	0	0	0	0
0	0	0	1	0	0	0	0	0	0	0	0	0	0	0	0	0	0	0	0	0
0	0	0	0	0	0	0	0	0	0	0	0	0	0	0	0	0	0	0	0	0
0	0	0	0	0	0	0	0	0	0	0	0	0	0	0	0	0	0	0	0	0	6
aedes	anoph	asciz	bibnio	blatt	coleoptera	culex	hemiptera	hymenoptera	isoptera	lepidoptera	mantod	Mecop	megal	Odon	phasm	plecoptera	psoco	Siph	thys	Trichop
co2	co2	co2	co2	co2	co2	co2	co2	co2	co2	co2	co2	co2	co2	co2	co2	co2	co2	co2	co2	co2
nd1	cytb	cytb	cytb	cytb	cytb	cytb	cytb	cyb	cytb	cytb	cytb	cytb	cytb	cytb	cytb	cytb	cytb	cytb	cytb	cytb
0	0	0	1	0	0	0	0	0	0	0	0	0	0	0	0	0	0	0	0	0
0	0	0	1	0	0	0	0	0	0	0	0	0	0	0	0	0	0	0	0	0
1	0	1	1	0	0	0	0	0	0	0	0	0	0	0	0	0	0	0	1	1
0	0	0	1	0	0	0	0	0	0	0	0	0	0	0	0	0	0	0	0	0
0	0	0	1	0	0	0	0	0	0	0	0	0	0	0	0	0	0	0	0	0
0	0	0	1	0	0	0	0	0	0	0	0	0	0	0	0	0	0	0	0	0
0	0	0	1	0	0	0	0	0	0	0	0	0	0	0	0	0	0	0	0	0	11
aedes	anoph	asciz	bibnio	blatt	coleoptera	culex	hemiptera	hymenoptera	isoptera	lepidoptera	mantod	Mecop	megal	Odon	phasm	plecoptera	psoco	Siph	thys	Trichop
co2	co2	co2	co2	co2	co2	co2	co2	co2	co2	co2	co2	co2	co2	co2	co2	co2	co2	co2	co2	co2
nd1	nd1	nd1	nd1	nd1	nd1	nd1	nd1	nd1	nd1	nd1	nd1	nd1	nd1	nd1	nd1	nd1	nd1	nd1	nd1	nd1
0	0	0	0	0	0	0	0	0	0	0	0	1	0	0	0	0	0	0	0	0
0	0	0	1	0	0	0	0	0	0	0	0	1	0	0	0	0	0	0	0	0
0	1	1	1	0	0	0	0	0	0	0	0	1	0	0	0	1	0	1	1	1
0	0	0	1	0	0	0	0	0	0	0	0	1	0	0	0	0	0	0	0	0
0	0	0	1	0	0	0	0	0	0	0	0	1	0	0	0	0	0	0	0	0
0	0	0	0	0	0	0	0	0	0	0	0	1	0	0	0	0	0	0	0	0
0	0	0	1	0	0	0	0	0	0	0	0	1	0	0	0	0	0	0	0	0	18
aedes	anoph	asciz	bibnio	blatt	coleoptera	culex	hemiptera	hymenoptera	isoptera	lepidoptera	mantod	Mecop	megal	Odon	phasm	plecoptera	psoco	Siph	thys	Trichop
co2	co2	co2	co2	co2	co2	co2	co2	co2	co2	co2	co2	co2	co2	co2	co2	co2	co2	co2	co2	co2
nd2	nd2	nd2	nd2	nd2	nd2	nd2	nd2	nd2	nd2	nd2	nd2	nd2	nd2	nd2	nd2	nd2	nd2	nd2	nd2	nd2
0	0	0	0	0	0	0	0	0	0	0	0	0	0	0	0	0	0	0	0	0
0	0	0	1	0	0	0	0	0	0	0	0	0	0	1	0	0	0	0	0	0
1	1	0	1	0	0	1	0	0	0	0	0	1	1	1	0	1	0	1	0	1
0	0	0	1	0	0	0	0	0	0	0	0	0	0	1	0	0	0	0	0	0
0	0	0	1	0	0	0	0	0	0	0	0	1	0	1	0	0	0	0	0	0
0	0	0	0	0	0	0	0	0	0	0	0	0	0	0	0	0	0	0	0	0
0	0	0	1	0	0	0	0	0	0	0	0	0	0	1	0	0	0	0	0	0	19
aedes	anoph	asciz	bibnio	blatt	coleoptera	culex	hemiptera	hymenoptera	isoptera	lepidoptera	mantod	Mecop	megal	Odon	phasm	plecoptera	psoco	Siph	thys	Trichop
co2	co2	co2	co2	co2	co2	co2	co2	co2	co2	co2	co2	co2	co2	co2	co2	co2	co2	co2	co2	co2
nd3	nd3	nd3	nd3	nd3	nd3	nd3	nd3	nd3	nd3	nd3	nd3	nd3	nd3	nd3	nd3	nd3	nd3	nd3	nd3	nd3
0	0	0	1	0	0	0	0	0	0	0	0	0	0	0	0	0	0	0	0	0
0	0	0	1	0	0	0	0	0	0	0	0	0	0	0	0	0	0	0	0	0
0	0	1	1	0	0	0	0	0	0	0	0	1	0	0	0	1	0	0	1	1
0	0	0	1	0	0	0	0	0	0	0	0	0	0	0	0	0	0	0	0	0
0	0	0	1	0	0	0	0	0	0	0	0	1	0	0	0	0	0	0	0	0
0	0	0	1	0	0	0	0	0	0	0	0	0	0	0	0	0	0	0	0	0
0	0	0	1	0	0	0	0	0	0	0	0	0	0	0	0	0	0	0	0	0	13
aedes	anoph	asciz	bibnio	blatt	coleoptera	culex	hemiptera	hymenoptera	isoptera	lepidoptera	mantod	Mecop	megal	Odon	phasm	plecoptera	psoco	Siph	thys	Trichop
co2	co2	co2	co2	co2	co2	co2	co2	co2	co2	co2	co2	co2	co2	co2	co2	co2	co2	co2	co2	co2
nd4	nd4	nd4	nd4	nd4	nd4	nd4	nd4	nd4	nd4	nd4	nd4	nd4	nd4	nd4	nd4	nd4	nd4	nd4	nd4	nd4
0	0	0	1	0	0	0	0	0	0	0	0	0	0	0	0	0	0	0	0	0
0	0	0	1	0	0	0	0	0	0	0	0	0	0	0	0	0	0	0	0	0
0	1	1	1	0	0	0	0	0	0	0	0	1	0	1	0	0	0	1	1	1
0	0	0	1	0	0	0	0	0	0	0	0	0	0	0	0	0	0	0	0	0
0	0	0	1	0	0	0	0	0	0	0	0	1	0	1	0	0	0	0	1	0
0	0	0	1	0	0	0	0	0	0	0	0	0	0	0	0	0	0	0	0	0
0	0	0	1	0	0	0	0	0	0	0	0	0	0	0	0	0	0	0	0	0	17
aedes	anoph	asciz	bibnio	blatt	coleoptera	culex	hemiptera	hymenoptera	isoptera	lepidoptera	mantod	Mecop	megal	Odon	phasm	plecoptera	psoco	Siph	thys	Trichop
co2	co2	co2	co2	co2	co2	co2	co2	co2	co2	co2	co2	co2	co2	co2	co2	co2	co2	co2	co2	co2
nd4l	nd4l	nd4l	nd4l	nd4l	nd4l	nd4l	nd4l	nd4l	nd4l	nd4l	nd4l	nd4l	nd4l	nd4l	nd4l	nd4l	nd4l	nd4l	nd4l	nd4l
0	0	0	0	0	0	0	0	0	0	0	0	0	0	0	0	0	0	0	0	0
0	0	0	0	0	0	0	0	0	0	0	0	0	0	0	0	0	0	0	0	0
0	0	1	1	0	0	0	0	0	0	0	0	1	0	1	0	0	0	0	0	1
0	0	0	0	0	0	0	0	0	0	0	0	0	0	0	0	0	0	0	0	0
0	0	0	1	0	0	0	0	0	0	0	0	0	0	0	0	0	0	0	0	0
0	0	0	0	0	0	0	0	0	0	0	0	0	0	0	0	0	0	0	0	0
0	0	0	0	0	0	0	0	0	0	0	0	0	0	0	0	0	0	0	0	0	6
aedes	anoph	asciz	bibnio	blatt	coleoptera	culex	hemiptera	hymenoptera	isoptera	lepidoptera	mantod	Mecop	megal	Odon	phasm	plecoptera	psoco	Siph	thys	Trichop
co2	co2	co2	co2	co2	co2	co2	co2	co2	co2	co2	co2	co2	co2	co2	co2	co2	co2	co2	co2	co2
nd5	nd5	nd5	nd5	nd5	nd5	nd5	nd5	nd5	nd5	nd5	nd5	nd5	nd5	nd5	nd5	nd5	nd5	nd5	nd5	nd5
0	0	0	1	0	0	0	0	0	0	0	0	1	0	0	0	0	0	0	0	0
0	0	0	1	0	0	0	0	0	0	0	0	1	0	0	0	0	0	0	0	0
1	1	1	1	0	0	1	0	0	0	0	0	1	1	1	0	1	0	1	1	1
0	0	0	1	0	0	0	0	0	0	0	0	1	0	0	0	0	0	0	0	0
1	0	0	1	0	0	0	0	0	0	0	0	1	0	1	0	0	0	0	1	0
0	0	0	1	0	0	0	0	0	0	0	0	1	0	0	0	0	0	0	0	0
0	0	0	1	0	0	0	0	0	0	0	0	1	0	1	0	0	0	0	0	0	28
aedes	anoph	asciz	bibnio	blatt	coleoptera	culex	hemiptera	hymenoptera	isoptera	lepidoptera	mantod	Mecop	megal	Odon	phasm	plecoptera	psoco	Siph	thys	Trichop
co2	co2	co2	co2	co2	co2	co2	co2	co2	co2	co2	co2	co2	co2	co2	co2	co2	co2	co2	co2	co2
nd6	nd6	nd6	nd6	nd6	nd6	nd6	nd6	nd6	nd6	nd6	nd6	nd6	nd6	nd6	nd6	nd6	nd6	nd6	nd6	nd6
0	0	0	0	0	0	0	0	0	0	0	0	0	0	1	0	0	0	0	0	0
0	0	0	0	0	0	0	0	0	0	0	0	0	0	1	0	0	0	0	0	0
0	0	1	1	0	0	0	0	0	0	0	0	1	0	1	0	0	0	0	1	1
0	0	0	0	0	0	0	0	0	0	0	0	0	0	1	0	0	0	0	0	0
0	0	0	1	0	0	0	0	0	0	0	0	1	0	1	0	0	0	0	0	0
0	0	0	0	0	0	0	0	0	0	0	0	0	0	1	0	0	0	0	0	0
0	0	0	0	0	0	0	0	0	0	0	0	0	0	1	0	0	0	0	0	0	14
aedes	anoph	asciz	bibnio	blatt	coleoptera	culex	hemiptera	hymenoptera	isoptera	lepidoptera	mantod	mecop	megal	Odon	phasm	plecoptera	psoco	Siph	thys	trichop
co3	co3	co3	co3	co3	co3	co3	co3	co3	co3	co3	co3	co3	co3	co3	co3	co3	co3	co3	co3	co3
atp6	12s	12s	12s	12s	12s	12s	12s	12s	12s	12s	12s	12s	12s	12s	12s	12s	12s	12s	12s	12s
1	0	0	0	0	0	0	0	0	0	0	0	0	0	0	0	0	0	1	0	0
1	0	0	0	0	0	0	0	0	0	0	0	0	0	0	0	0	0	1	0	0
1	0	0	0	0	0	0	0	0	0	0	0	0	0	0	0	0	0	1	0	1
1	0	0	0	0	0	0	0	0	0	0	0	0	0	0	0	0	0	1	0	0
1	0	0	0	0	0	0	0	0	0	0	0	0	0	0	0	0	0	1	0	0
1	0	0	0	0	0	0	0	0	0	0	0	0	0	0	0	0	0	1	0	0
1	0	0	0	0	0	0	0	0	0	0	0	0	0	0	0	0	0	1	0	0	15
aedes	anoph	asciz	bibnio	blatt	coleoptera	culex	hemiptera	hymenoptera	isoptera	lepidoptera	mantod	mecop	megal	Odon	phasm	plecoptera	psoco	Siph	thys	trichop
co3	co3	co3	co3	co3	co3	co3	co3	co3	co3	co3	co3	co3	co3	co3	co3	co3	co3	co3	co3	co3
atp8	16s	16s	16s	16s	16s	16s	16s	16s	16s	16s	16s	16s	16s	16s	16s	16s	16s	16s	16s	16s
0	0	0	0	0	0	0	0	0	0	0	0	0	0	0	0	0	0	0	0	0
0	0	0	0	0	0	0	0	0	0	0	0	0	0	0	0	0	0	0	0	0
0	0	0	1	0	0	0	0	0	0	0	0	0	0	0	0	1	0	0	0	0
0	0	0	0	0	0	0	0	0	0	0	0	0	0	0	0	0	0	0	0	0
0	0	0	0	0	0	0	0	0	0	0	0	0	0	0	0	0	0	0	0	0
0	0	0	0	0	0	0	0	0	0	0	0	0	0	0	0	0	0	0	0	0
0	0	0	0	0	0	0	0	0	0	0	0	0	0	0	0	0	0	0	0	0	2
aedes	anoph	asciz	bibnio	blatt	coleoptera	culex	hemiptera	hymenoptera	isoptera	lepidoptera	mantod	mecop	megal	Odon	phasm	plecoptera	psoco	Siph	thys	trichop
co3	co3	co3	co3	co3	co3	co3	co3	co3	co3	co3	co3	co3	co3	co3	co3	co3	co3	co3	co3	co3
co1	atp6	atp6	atp6	atp6	atp6	atp6	atp6	atp6	atp6	atp6	atp6	atp6	atp6	atp6	atp6	atp6	atp6	atp6	atp6	atp6
0	0	0	0	0	0	0	0	0	0	0	0	0	0	0	0	0	0	0	0	0
0	0	0	0	0	0	0	0	0	0	0	0	0	0	0	0	0	0	0	0	0
0	1	1	0	1	0	1	0	0	0	0	0	0	0	0	0	0	0	1	1	1
0	0	0	0	0	0	0	0	0	0	0	0	0	0	0	0	0	0	0	0	0
0	0	0	0	0	0	0	0	0	0	0	0	0	0	0	0	0	0	0	0	0
0	0	0	0	0	0	0	0	0	0	0	0	0	0	0	0	0	0	0	0	0
0	0	0	0	0	0	0	0	0	0	0	0	0	0	0	0	0	0	0	0	0	7
aedes	anoph	asciz	bibnio	blatt	coleoptera	culex	hemiptera	hymenoptera	isoptera	lepidoptera	mantod	mecop	megal	Odon	phasm	plecoptera	psoco	Siph	thys	trichop
co3	co3	co3	co3	co3	co3	co3	co3	co3	co3	co3	co3	co3	co3	co3	co3	co3	co3	co3	co3	co3
co2	atp8	atp8	atp8	atp8	atp8	atp8	atp8	atp8	atp8	atp8	atp8	atp8	atp8	atp8	atp8	atp8	atp8	atp8	atp8	atp8
0	0	0	0	0	0	0	0	0	0	0	0	0	0	0	0	0	0	0	0	0
0	0	0	0	0	0	0	0	0	0	0	0	0	0	0	0	0	0	0	0	0
0	0	1	0	0	0	0	0	0	0	0	0	0	0	0	0	0	0	0	0	1
0	0	0	0	0	0	0	0	0	0	0	0	0	0	0	0	0	0	0	0	0
0	0	0	0	0	0	0	0	0	0	0	0	0	0	0	0	0	0	0	0	0
0	0	0	0	0	0	0	0	0	0	0	0	0	0	0	0	0	0	0	0	0
0	0	0	0	0	0	0	0	0	0	0	0	0	0	0	0	0	0	0	0	0	2
aedes	anoph	asciz	bibnio	blatt	coleoptera	culex	hemiptera	hymenoptera	isoptera	lepidoptera	mantod	mecop	megal	Odon	phasm	plecoptera	psoco	Siph	thys	trichop
co3	co3	co3	co3	co3	co3	co3	co3	co3	co3	co3	co3	co3	co3	co3	co3	co3	co3	co3	co3	co3
cytb	co1	co1	co1	co1	co1	co1	co1	cox1	co1	co1	co1	co1	co1	co1	co1	co1	co1	co1	co1	co1
0	0	0	0	0	0	0	0	0	0	0	0	0	0	0	0	0	0	0	0	0
0	0	0	0	0	0	0	0	0	0	0	0	0	0	0	0	0	0	0	0	0
0	1	1	1	1	0	0	0	0	0	0	0	1	0	0	0	0	1	1	1	1
0	0	0	0	0	0	0	0	0	0	0	0	0	0	0	0	0	0	0	0	0
0	0	0	0	0	0	0	0	0	0	0	0	1	0	0	0	0	0	0	0	0
0	0	0	0	0	0	0	0	0	0	0	0	0	0	0	0	0	0	0	0	0
0	0	0	0	0	0	0	0	0	0	0	0	0	0	0	0	0	0	0	0	0	10
aedes	anoph	asciz	bibnio	blatt	coleoptera	culex	hemiptera	hymenoptera	isoptera	lepidoptera	mantod	mecop	megal	Odon	phasm	plecoptera	psoco	Siph	thys	trichop
co3	co3	co3	co3	co3	co3	co3	co3	co3	co3	co3	co3	co3	co3	co3	co3	co3	co3	co3	co3	co3
nd1	co2	co2	co2	co2	co2	co2	co2	cox2	co2	co2	co2	co2	co2	co2	co2	co2	co2	co2	co2	co2
0	0	0	0	0	0	0	0	0	0	0	0	0	0	0	0	0	0	0	0	0
0	0	0	0	0	0	0	0	0	0	0	0	0	0	0	0	0	0	0	0	0
0	0	1	0	0	0	0	0	0	0	0	0	1	0	1	0	0	0	1	1	1
0	0	0	0	0	0	0	0	0	0	0	0	0	0	0	0	0	0	0	0	0
0	0	0	0	0	0	0	0	0	0	0	0	1	0	0	0	0	0	0	0	0
0	0	0	0	0	0	0	0	0	0	0	0	0	0	0	0	0	0	0	0	0
0	0	0	0	0	0	0	0	0	0	0	0	0	0	0	0	0	0	0	0	0	7
aedes	anoph	asciz	bibnio	blatt	coleoptera	culex	hemiptera	hymenoptera	isoptera	lepidoptera	mantod	mecop	megal	Odon	phasm	plecoptera	psoco	Siph	thys	trichop
co3	co3	co3	co3	co3	co3	co3	co3	co3	co3	co3	co3	co3	co3	co3	co3	co3	co3	co3	co3	co3
nd1	cytb	cytb	cytb	cytb	cytb	cytb	cytb	cyb	cytb	cytb	cytb	cytb	cytb	cytb	cytb	cytb	cytb	cytb	cytb	cytb
0	0	0	0	0	0	0	0	0	0	0	0	0	0	0	0	0	0	0	0	0
0	0	0	0	0	0	0	0	0	0	0	0	0	0	0	0	0	0	0	0	0
0	0	1	1	0	0	1	0	0	0	0	0	0	0	1	0	0	0	1	1	1
0	0	0	0	0	0	0	0	0	0	0	0	0	0	0	0	0	0	0	0	0
0	0	0	0	0	0	0	0	0	0	0	0	0	0	0	0	0	0	0	0	0
0	0	0	0	0	0	0	0	0	0	0	0	0	0	0	0	0	0	0	0	0
0	0	0	0	0	0	0	0	0	0	0	0	0	0	0	0	0	0	0	0	0	7
aedes	anoph	asciz	bibnio	blatt	coleoptera	culex	hemiptera	hymenoptera	isoptera	lepidoptera	mantod	mecop	megal	Odon	phasm	plecoptera	psoco	Siph	thys	trichop
co3	co3	co3	co3	co3	co3	co3	co3	co3	co3	co3	co3	co3	co3	co3	co3	co3	co3	co3	co3	co3
nd2	nd1	nd1	nd1	nd1	nd1	nd1	nd1	nd1	nd1	nd1	nd1	nd1	nd1	nd1	nd1	nd1	nd1	nd1	nd1	nd1
0	0	0	0	0	0	0	0	0	0	0	0	0	0	0	0	0	0	0	0	0
0	0	0	0	0	0	0	0	0	0	0	0	0	0	0	0	0	0	0	0	0
0	1	1	1	1	0	1	0	0	0	0	0	0	0	0	0	1	0	1	1	1
0	0	0	0	0	0	0	0	0	0	0	0	0	0	0	0	0	0	0	0	0
0	0	0	0	0	0	0	0	0	0	0	0	0	0	0	0	0	0	0	0	0
0	0	0	0	0	0	0	0	0	0	0	0	0	0	0	0	0	0	0	0	0
0	0	0	0	0	0	0	0	0	0	0	0	0	0	0	0	0	0	0	0	0	9
aedes	anoph	asciz	bibnio	blatt	coleoptera	culex	hemiptera	hymenoptera	isoptera	lepidoptera	mantod	mecop	megal	Odon	phasm	plecoptera	psoco	Siph	thys	trichop
co3	co3	co3	co3	co3	co3	co3	co3	co3	co3	co3	co3	co3	co3	co3	co3	co3	co3	co3	co3	co3
nd3	nd2	nd2	nd2	nd2	nd2	nd2	nd2	nd2	nd2	nd2	nd2	nd2	nd2	nd2	nd2	nd2	nd2	nd2	nd2	nd2
0	0	0	0	0	0	0	0	0	0	0	0	1	0	1	0	0	0	0	0	0
0	0	0	0	0	0	0	0	0	0	0	0	0	0	1	0	0	0	0	0	0
0	1	0	0	1	0	0	0	0	0	0	0	1	1	1	0	0	0	1	0	1
0	0	0	0	0	0	0	0	0	0	0	0	0	0	1	0	0	0	0	0	0
0	0	0	0	0	0	0	0	0	0	0	0	1	0	1	0	0	0	0	0	0
0	0	0	0	0	0	0	0	0	0	0	0	1	0	1	0	0	0	0	0	0
0	0	0	0	0	0	0	0	0	0	0	0	1	0	1	0	0	0	0	0	0	17
aedes	anoph	asciz	bibnio	blatt	coleoptera	culex	hemiptera	hymenoptera	isoptera	lepidoptera	mantod	mecop	megal	Odon	phasm	plecoptera	psoco	Siph	thys	trichop
co3	co3	co3	co3	co3	co3	co3	co3	co3	co3	co3	co3	co3	co3	co3	co3	co3	co3	co3	co3	co3
nd4	nd3	nd3	nd3	nd3	nd3	nd3	nd3	nd3	nd3	nd3	nd3	nd3	nd3	nd3	nd3	nd3	nd3	nd3	nd3	nd3
0	0	0	0	0	0	0	0	0	0	0	0	0	0	0	0	0	0	0	0	0
0	0	0	0	0	0	0	0	0	0	0	0	0	0	0	0	0	0	0	0	0
0	0	1	1	1	0	1	0	0	0	0	0	1	0	1	0	0	0	0	1	1
0	0	0	0	0	0	0	0	0	0	0	0	0	0	0	0	0	0	0	0	0
0	0	0	0	0	0	0	0	0	0	0	0	1	0	0	0	0	0	0	0	0
0	0	0	0	0	0	0	0	0	0	0	0	0	0	0	0	0	0	0	0	0
0	0	0	0	0	0	0	0	0	0	0	0	0	0	0	0	0	0	0	0	0	9
aedes	anoph	asciz	bibnio	blatt	coleoptera	culex	hemiptera	hymenoptera	isoptera	lepidoptera	mantod	mecop	megal	Odon	phasm	plecoptera	psoco	Siph	thys	trichop
co3	co3	co3	co3	co3	co3	co3	co3	co3	co3	co3	co3	co3	co3	co3	co3	co3	co3	co3	co3	co3
nd4l	nd4	nd4	nd4	nd4	nd4	nd4	nd4	nd4	nd4	nd4	nd4	nd4	nd4	nd4	nd4	nd4	nd4	nd4	nd4	nd4
0	0	0	0	0	0	0	0	0	0	0	0	0	0	0	0	0	0	0	0	0
0	0	0	0	0	0	0	0	0	0	0	0	0	0	1	0	0	0	0	0	0
0	1	1	1	1	0	0	0	0	0	0	0	1	1	1	0	0	0	1	1	1
0	0	0	0	0	0	0	0	0	0	0	0	0	0	1	0	0	0	0	0	0
0	0	0	1	0	0	0	0	0	0	0	0	1	0	1	0	0	0	0	0	0
0	0	0	0	0	0	0	0	0	0	0	0	0	0	0	0	0	0	0	0	0
0	0	0	0	0	0	0	0	0	0	0	0	0	0	1	0	0	0	0	0	0	16
aedes	anoph	asciz	bibnio	blatt	coleoptera	culex	hemiptera	hymenoptera	isoptera	lepidoptera	mantod	mecop	megal	Odon	phasm	plecoptera	psoco	Siph	thys	trichop
co3	co3	co3	co3	co3	co3	co3	co3	co3	co3	co3	co3	co3	co3	co3	co3	co3	co3	co3	co3	co3
nd5	nd4l	nd4l	nd4l	nd4l	nd4l	nd4l	nd4l	nd4l	nd4l	nd4l	nd4l	nd4l	nd4l	nd4l	nd4l	nd4l	nd4l	nd4l	nd4l	nd4l
0	0	0	0	0	0	0	0	0	0	0	0	0	0	0	0	0	0	0	0	0
0	0	0	0	0	0	0	0	0	0	0	0	0	0	0	0	0	0	0	0	0
0	0	1	0	1	0	0	0	0	0	0	0	0	0	1	0	0	0	0	0	1
0	0	0	0	0	0	0	0	0	0	0	0	0	0	0	0	0	0	0	0	0
0	0	0	0	0	0	0	0	0	0	0	0	0	0	0	0	0	0	0	0	0
0	0	0	0	0	0	0	0	0	0	0	0	0	0	0	0	0	0	0	0	0
0	0	0	0	0	0	0	0	0	0	0	0	0	0	0	0	0	0	0	0	0	4
aedes	anoph	asciz	bibnio	blatt	coleoptera	culex	hemiptera	hymenoptera	isoptera	lepidoptera	mantod	mecop	megal	Odon	phasm	plecoptera	psoco	Siph	thys	trichop
co3	co3	co3	co3	co3	co3	co3	co3	co3	co3	co3	co3	co3	co3	co3	co3	co3	co3	co3	co3	co3
nd6	nd5	nd5	nd5	nd5	nd5	nd5	nd5	nd5	nd5	nd5	nd5	nd5	nd5	nd5	nd5	nd5	nd5	nd5	nd5	nd5
0	0	0	0	0	0	0	0	0	0	0	0	0	0	1	0	0	0	0	0	0
0	0	0	0	0	0	0	0	0	0	0	0	0	0	1	0	0	0	0	0	0
1	1	1	1	1	0	1	0	0	0	0	0	1	1	1	0	1	0	1	1	1
0	0	0	0	0	0	0	0	0	0	0	0	0	0	1	0	0	0	0	0	0
0	0	0	1	0	0	0	0	0	0	0	0	1	0	1	0	0	0	0	0	0
0	0	0	0	0	0	0	0	0	0	0	0	0	0	1	0	0	0	0	0	0
0	0	0	0	0	0	0	0	0	0	0	0	0	0	1	0	0	0	0	0	0	21
aedes	anoph	asciz	bibnio	blatt	coleoptera	culex	hemiptera	hymenoptera	isoptera	lepidoptera	mantod	mecop	megal	Odon	phasm	plecoptera	psoco	Siph	thys	trichop
cytb	co3	co3	co3	co3	co3	co3	co3	co3	co3	co3	co3	co3	co3	co3	co3	co3	co3	co3	co3	co3
atp6	nd6	nd6	nd6	nd6	nd6	nd6	nd6	nd6	nd6	nd6	nd6	nd6	nd6	nd6	nd6	nd6	nd6	nd6	nd6	nd6
0	0	0	0	0	0	0	0	0	0	0	0	0	0	1	0	0	0	0	0	0
0	0	0	0	0	0	0	0	0	0	0	0	0	0	1	0	0	0	0	0	0
0	0	1	1	1	0	1	0	0	0	0	0	1	0	1	0	0	0	0	1	1
0	0	0	0	0	0	0	0	0	0	0	0	0	0	1	0	0	0	0	0	0
0	0	0	1	0	0	0	0	0	0	0	0	1	0	1	0	0	0	0	0	0
0	0	0	0	0	0	0	0	0	0	0	0	0	0	1	0	0	0	0	0	0
0	0	0	0	0	0	0	0	0	0	0	0	0	0	1	0	0	1	0	0	0	17
aedes	anoph	asciz	bibnio	blatt	coleoptera	culex	hemiptera	hymenoptera	isoptera	lepidoptera	mantod	mecop	megal	Odon	phasm	plecoptera	psoco	Siph	Thys	trichop
cytb	cytb	cytb	cytb	cytb	cytb	cytb	cytb	cytb	cytb	cytb	cytb	cytb	cytb	cytb	cytb	cytb	cytb	cytb	cytb	cytb
atp8	12s	12s	12s	12s	12s	12s	12s	12s	12s	12s	12s	12s	12s	12s	12s	12s	12s	12s	12s	12s
0	0	0	0	0	0	0	0	0	0	0	0	0	0	0	0	0	0	1	0	0
0	0	0	0	0	0	0	0	0	0	0	0	0	0	0	0	0	0	1	0	0
0	0	0	0	0	0	0	0	0	0	0	0	1	0	0	0	0	0	1	0	1
0	0	0	0	0	0	0	0	0	0	0	0	0	0	0	0	0	0	1	0	0
0	0	0	0	0	0	0	0	0	0	0	0	1	0	0	0	0	0	1	0	0
0	0	0	0	0	0	0	0	0	0	0	0	0	0	0	0	0	0	1	0	0
0	0	1	0	0	0	0	0	0	0	0	0	0	0	0	0	0	0	1	0	0	11
aedes	anoph	asciz	bibnio	blatt	coleoptera	culex	hemiptera	hymenoptera	isoptera	lepidoptera	mantod	mecop	megal	Odon	phasm	plecoptera	psoco	Siph	Thys	trichop
cytb	cytb	cytb	cytb	cytb	cytb	cytb	cytb	cytb	cytb	cytb	cytb	cytb	cytb	cytb	cytb	cytb	cytb	cytb	cytb	cytb
co1	16s	16s	16s	16s	16s	16s	16s	16s	16s	16s	16s	16s	16s	16s	16s	16s	16s	16s	16s	16s
0	0	0	0	0	0	0	0	0	0	0	0	0	0	0	0	0	0	0	0	0
0	0	0	0	0	0	0	0	0	0	0	0	0	0	0	0	0	0	0	0	0
0	0	0	1	0	0	0	0	0	0	0	0	0	0	0	0	0	0	0	0	0
0	0	0	0	0	0	0	0	0	0	0	0	0	0	0	0	0	0	0	0	0
0	0	0	1	0	0	0	0	0	0	0	0	1	0	0	1	0	0	0	0	0
0	0	0	0	0	0	0	0	0	0	0	0	0	0	0	0	0	0	0	0	0
0	0	0	0	0	0	0	0	0	0	0	0	0	0	0	0	0	0	0	0	0	4
aedes	anoph	asciz	bibnio	blatt	coleoptera	culex	hemiptera	hymenoptera	isoptera	lepidoptera	mantod	mecop	megal	Odon	phasm	plecoptera	psoco	Siph	Thys	trichop
cytb	cytb	cytb	cytb	cytb	cytb	cytb	cytb	cytb	cytb	cytb	cytb	cytb	cytb	cytb	cytb	cytb	cytb	cytb	cytb	cytb
co2	atp6	atp6	atp6	atp6	atp6	atp6	atp6	atp6	atp6	atp6	atp6	atp6	atp6	atp6	atp6	atp6	atp6	atp6	atp6	atp6
0	0	0	0	0	0	0	0	0	0	0	0	0	0	0	0	0	0	0	0	0
0	0	0	0	0	0	0	0	0	0	0	0	0	0	0	0	0	0	0	0	0
0	0	1	0	0	0	1	0	0	0	0	0	0	0	0	0	0	0	1	1	1
0	0	0	0	0	0	0	0	0	0	0	0	0	0	0	0	0	0	0	0	0
0	0	0	0	0	0	0	0	0	0	0	0	0	0	0	0	0	0	1	0	0
0	0	0	0	0	0	0	0	0	0	0	0	0	0	0	0	0	0	0	0	0
0	0	0	0	0	0	0	0	0	0	0	0	0	0	0	0	0	0	0	0	0	6
aedes	anoph	asciz	bibnio	blatt	coleoptera	culex	hemiptera	hymenoptera	isoptera	lepidoptera	mantod	mecop	megal	Odon	phasm	plecoptera	psoco	Siph	Thys	trichop
cytb	cytb	cytb	cytb	cytb	cytb	cytb	cytb	cytb	cytb	cytb	cytb	cytb	cytb	cytb	cytb	cytb	cytb	cytb	cytb	cytb
co3	atp8	atp8	atp8	atp8	atp8	atp8	atp8	atp8	atp8	atp8	atp8	atp8	atp8	atp8	atp8	atp8	atp8	atp8	atp8	atp8
0	0	0	0	0	0	0	0	0	0	0	0	0	0	0	0	0	0	0	0	0
0	0	0	0	0	0	0	0	0	0	0	0	0	0	0	0	0	0	0	0	0
0	0	0	0	0	0	0	0	0	0	0	0	0	0	0	0	0	0	0	0	1
0	0	0	0	0	0	0	0	0	0	0	0	0	0	0	0	0	0	0	0	0
0	0	0	0	0	0	0	0	0	0	0	0	0	0	0	0	0	0	0	0	0
0	0	0	0	0	0	0	0	0	0	0	0	0	0	0	0	0	0	0	0	0
0	0	0	0	0	0	0	0	0	0	0	0	0	0	0	0	0	0	0	0	0	1
aedes	anoph	asciz	bibnio	blatt	coleoptera	culex	hemiptera	hymenoptera	isoptera	lepidoptera	mantod	mecop	megal	Odon	phasm	plecoptera	psoco	Siph	Thys	trichop
cytb	cytb	cytb	cytb	cytb	cytb	cytb	cytb	cytb	cytb	cytb	cytb	cytb	cytb	cytb	cytb	cytb	cytb	cytb	cytb	cytb
nd1	co1	co1	co1	co1	co1	co1	co1	cox1	co1	co1	co1	co1	co1	co1	co1	co1	co1	co1	co1	co1
0	0	0	0	0	0	0	0	0	0	0	0	1	0	0	0	0	0	0	0	0
0	0	0	0	0	0	0	0	0	0	0	0	1	0	0	0	0	0	0	0	0
0	0	1	1	0	0	1	0	0	0	0	0	1	0	0	0	0	0	1	1	1
0	0	0	0	0	0	0	0	0	0	0	0	1	0	0	0	0	0	0	0	0
0	0	0	0	0	0	0	0	0	0	0	0	1	0	0	0	0	0	0	0	0
0	0	0	0	0	0	0	0	0	0	0	0	1	0	0	0	0	0	0	0	0
0	0	0	0	0	0	0	0	0	0	0	0	1	0	0	0	0	0	0	0	0	13
aedes	anoph	asciz	bibnio	blatt	coleoptera	culex	hemiptera	hymenoptera	isoptera	lepidoptera	mantod	mecop	megal	Odon	phasm	plecoptera	psoco	Siph	Thys	trichop
cytb	cytb	cytb	cytb	cytb	cytb	cytb	cytb	cytb	cytb	cytb	cytb	cytb	cytb	cytb	cytb	cytb	cytb	cytb	cytb	cytb
nd1	co2	co2	co2	co2	co2	co2	co2	cox2	co2	co2	co2	co2	co2	co2	co2	co2	co2	co2	co2	co2
0	0	0	0	0	0	0	0	0	0	0	0	0	0	0	0	0	0	0	0	0
0	0	0	0	0	0	0	0	0	0	0	0	0	0	0	0	0	0	0	0	0
0	0	1	0	0	0	1	0	0	0	0	0	0	0	1	0	0	0	1	1	1
0	0	0	0	0	0	0	0	0	0	0	0	0	0	0	0	0	0	0	0	0
0	0	0	0	0	0	0	0	0	0	0	0	1	0	1	0	0	0	0	0	0
0	0	0	0	0	0	0	0	0	0	0	0	0	0	0	0	0	0	0	0	0
0	0	0	0	0	0	0	0	0	0	0	0	0	0	0	0	0	0	0	0	0	8
aedes	anoph	asciz	bibnio	blatt	coleoptera	culex	hemiptera	hymenoptera	isoptera	lepidoptera	mantod	mecop	megal	Odon	phasm	plecoptera	psoco	Siph	Thys	trichop
cytb	cytb	cytb	cytb	cytb	cytb	cytb	cytb	cytb	cytb	cytb	cytb	cytb	cytb	cytb	cytb	cytb	cytb	cytb	cytb	cytb
nd2	co3	co3	co3	co3	co3	co3	co3	cox3	co3	co3	co3	co3	co3	co3	co3	co3	co3	co3	co3	co3
0	0	0	0	0	0	0	0	0	0	0	0	0	0	0	0	0	0	0	0	0
0	0	0	0	0	0	0	0	0	0	0	0	0	0	0	0	0	0	0	0	0
0	0	1	0	0	0	1	0	0	0	0	0	1	0	0	0	0	0	1	1	1
0	0	0	0	0	0	0	0	0	0	0	0	0	0	0	0	0	0	0	0	0
0	0	0	0	0	0	0	0	0	0	0	0	1	0	0	0	0	0	0	0	0
0	0	0	0	0	0	0	0	0	0	0	0	0	0	0	0	0	0	0	0	0
0	0	0	0	0	0	0	0	0	0	0	0	0	0	0	0	0	0	0	0	0	7
aedes	anoph	asciz	bibnio	blatt	coleoptera	culex	hemiptera	hymenoptera	isoptera	lepidoptera	mantod	mecop	megal	Odon	phasm	plecoptera	psoco	Siph	Thys	trichop
cytb	cytb	cytb	cytb	cytb	cytb	cytb	cytb	cytb	cytb	cytb	cytb	cytb	cytb	cytb	cytb	cytb	cytb	cytb	cytb	cytb
nd3	nd1	nd1	nd1	nd1	nd1	nd1	nd1	nd1	nd1	nd1	nd1	nd1	nd1	nd1	nd1	nd1	nd1	nd1	nd1	nd1
0	0	0	0	0	0	0	0	0	0	0	0	0	0	0	0	0	0	0	0	1
0	0	0	0	0	0	0	0	0	0	0	0	0	0	0	0	0	0	0	0	1
0	0	1	1	0	0	1	1	0	0	0	0	1	0	0	0	0	0	1	1	1
0	0	0	0	0	0	0	0	0	0	0	0	0	0	0	0	0	0	0	0	1
0	0	0	1	0	0	0	0	0	0	0	0	1	0	0	0	0	0	1	0	1
0	0	0	0	0	0	0	0	0	0	0	0	0	0	0	0	0	0	0	0	1
0	0	0	0	0	0	0	0	0	0	0	0	1	0	0	0	0	0	0	0	1	18
aedes	anoph	asciz	bibnio	blatt	coleoptera	culex	hemiptera	hymenoptera	isoptera	lepidoptera	mantod	mecop	megal	Odon	phasm	plecoptera	psoco	Siph	Thys	trichop
cytb	cytb	cytb	cytb	cytb	cytb	cytb	cytb	cytb	cytb	cytb	cytb	cytb	cytb	cytb	cytb	cytb	cytb	cytb	cytb	cytb
nd4	nd2	nd2	nd2	nd2	nd2	nd2	nd2	nd2	nd2	nd2	nd2	nd2	nd2	nd2	nd2	nd2	nd2	nd2	nd2	nd2
0	0	0	0	0	0	0	0	0	0	0	0	0	0	0	0	0	0	0	0	0
0	0	0	0	0	0	0	0	0	0	0	0	1	0	0	0	0	0	0	0	0
0	0	0	1	0	0	0	1	0	0	0	0	1	1	1	0	0	0	1	0	1
0	0	0	0	0	0	0	0	0	0	0	0	1	0	0	0	0	0	0	0	0
0	0	0	0	0	0	0	0	0	0	0	0	1	0	1	0	0	0	0	0	0
0	0	0	0	0	0	0	0	0	0	0	0	0	0	0	0	0	0	0	0	0
0	0	0	0	0	0	0	0	0	0	0	0	1	0	0	0	0	0	0	0	0	12
aedes	anoph	asciz	bibnio	blatt	coleoptera	culex	hemiptera	hymenoptera	isoptera	lepidoptera	mantod	mecop	megal	Odon	phasm	plecoptera	psoco	Siph	Thys	trichop
cytb	cytb	cytb	cytb	cytb	cytb	cytb	cytb	cytb	cytb	cytb	cytb	cytb	cytb	cytb	cytb	cytb	cytb	cytb	cytb	cytb
nd4l	nd3	nd3	nd3	nd3	nd3	nd3	nd3	nd3	nd3	nd3	nd3	nd3	nd3	nd3	nd3	nd3	nd3	nd3	nd3	nd3
1	0	0	0	0	0	0	0	0	0	0	0	0	0	0	0	0	0	0	0	0
1	0	0	0	0	0	0	0	0	0	0	0	0	0	0	0	0	0	0	0	0
1	0	1	0	0	0	0	0	0	0	0	0	1	0	0	0	0	0	0	1	1
1	0	0	0	0	0	0	0	0	0	0	0	0	0	0	0	0	0	0	0	0
1	0	0	0	0	0	0	0	0	0	0	0	1	0	0	0	0	0	0	0	0
1	0	0	0	0	0	0	0	0	0	0	0	0	0	0	0	0	0	0	0	0
1	0	0	0	0	0	0	0	0	0	1	0	1	0	0	0	0	0	0	0	0	14
aedes	anoph	asciz	bibnio	blatt	coleoptera	culex	hemiptera	hymenoptera	isoptera	lepidoptera	mantod	mecop	megal	Odon	phasm	plecoptera	psoco	Siph	Thys	trichop
cytb	cytb	cytb	cytb	cytb	cytb	cytb	cytb	cytb	cytb	cytb	cytb	cytb	cytb	cytb	cytb	cytb	cytb	cytb	cytb	cytb
nd5	nd4	nd4	nd4	nd4	nd4	nd4	nd4	nd4	nd4	nd4	nd4	nd4	nd4	nd4	nd4	nd4	nd4	nd4	nd4	nd4
0	0	0	0	0	0	0	0	0	0	0	0	1	0	1	0	0	0	0	0	0
0	0	0	0	0	0	0	1	0	0	0	0	1	0	1	0	0	0	0	0	0
0	0	1	1	0	0	1	1	0	0	0	0	1	0	1	0	1	0	1	1	1
0	0	0	0	0	0	0	1	0	0	0	0	1	0	1	0	0	0	0	0	0
0	0	0	0	0	0	0	1	0	0	0	0	1	0	1	1	0	0	0	0	0
0	0	0	0	0	0	0	0	0	0	0	0	1	0	1	0	0	0	0	0	0
0	0	0	0	0	0	0	1	0	0	0	0	1	0	1	0	0	0	0	0	0	27
aedes	anoph	asciz	bibnio	blatt	coleoptera	culex	hemiptera	hymenoptera	isoptera	lepidoptera	mantod	mecop	megal	Odon	phasm	plecoptera	psoco	Siph	Thys	trichop
cytb	cytb	cytb	cytb	cytb	cytb	cytb	cytb	cytb	cytb	cytb	cytb	cytb	cytb	cytb	cytb	cytb	cytb	cytb	cytb	cytb
nd6	nd4l	nd4l	nd4l	nd4l	nd4l	nd4l	nd4l	nd4l	nd4l	nd4l	nd4l	nd4l	nd4l	nd4l	nd4l	nd4l	nd4l	nd4l	nd4l	nd4l
0	0	0	0	0	0	0	0	0	0	0	0	0	0	0	0	0	0	0	0	0
0	0	0	0	0	0	0	0	0	0	0	0	0	0	0	0	0	0	0	0	0
0	0	1	1	0	0	0	0	0	0	0	0	0	0	0	0	0	0	0	0	1
0	0	0	0	0	0	0	0	0	0	0	0	0	0	0	0	0	0	0	0	0
0	0	0	0	0	0	0	0	0	0	0	0	0	0	0	0	0	0	0	0	0
0	0	0	0	0	0	0	0	0	0	0	0	0	0	0	0	0	0	0	0	0
0	0	0	0	0	0	0	0	0	0	0	0	0	0	0	0	0	0	0	0	0	3
aedes	anoph	asciz	bibnio	blatt	coleoptera	culex	hemiptera	hymenoptera	isoptera	lepidoptera	mantod	mecop	megal	Odon	phasm	plecoptera	psoco	Siph	Thys	trichop
nd1	cytb	cytb	cytb	cytb	cytb	cytb	cytb	cytb	cytb	cytb	cytb	cytb	cytb	cytb	cytb	cytb	cytb	cytb	cytb	cytb
atp6	nd5	nd5	nd5	nd5	nd5	nd5	nd5	nd5	nd5	nd5	nd5	nd5	nd5	nd5	nd5	nd5	nd5	nd5	nd5	nd5
0	0	0	0	0	0	0	1	0	0	0	0	1	0	1	0	0	0	0	0	0
0	0	0	0	0	0	0	1	0	0	0	0	1	0	1	0	0	0	0	0	0
0	0	1	1	0	0	1	1	0	0	0	0	1	1	1	0	0	0	1	1	1
0	0	0	0	0	0	0	1	0	0	0	0	1	0	1	0	0	0	0	0	0
0	0	0	0	0	0	0	1	0	0	0	0	1	0	1	1	0	0	0	0	0
0	0	0	0	0	0	0	1	0	0	0	0	1	0	1	0	0	0	0	0	0
0	0	0	0	0	0	0	1	0	0	0	0	1	0	1	0	0	0	0	0	0	29
aedes	anoph	asciz	bibnio	blatt	coleoptera	culex	hemiptera	hymenoptera	isoptera	lepidoptera	mantod	mecop	megal	Odon	phasm	plecoptera	psoco	Siph	Thys	trichop
nd1	cytb	cytb	cytb	cytb	cytb	cytb	cytb	cytb	cytb	cytb	cytb	cytb	cytb	cytb	cytb	cytb	cytb	cytb	cytb	cytb
atp8	nd6	nd6	nd6	nd6	nd6	nd6	nd6	nd6	nd6	nd6	nd6	nd6	nd6	nd6	nd6	nd6	nd6	nd6	nd6	nd6
0	0	0	0	0	0	0	0	0	0	0	0	0	0	1	0	0	0	0	0	0
0	0	0	0	0	0	0	0	0	0	0	0	0	0	1	0	0	0	0	0	0
0	0	1	1	0	0	0	0	0	0	0	0	0	0	1	0	0	0	0	1	1
0	0	0	0	0	0	0	0	0	0	0	0	0	0	1	0	0	0	0	0	0
0	0	0	0	0	0	0	0	0	0	0	0	0	0	1	0	0	0	0	0	0
0	0	0	0	0	0	0	0	0	0	0	0	0	0	1	0	0	0	0	0	0
0	0	0	0	0	0	0	0	0	0	0	0	0	0	1	0	0	0	0	0	0	11
aedes	anoph	asciz	bibnio	blatt	coleoptera	culex	hemiptera	hymenoptera	isoptera	lepidoptera	mantod	mecop	megal	Odon	phasm	plecoptera	psoco	Siph	thys	trichop
nd1	nd1	nd1	nd1	nd1	nd1	nd1	nd1	nd1	nd1	nd1	nd1	nd1	nd1	nd1	nd1	nd1	nd1	nd1	nd1	nd1
co1	12s	12s	12s	12s	12s	12s	12s	12s	12s	12s	12s	12s	12s	12s	12s	12s	12s	12s	12s	12s
0	0	0	0	0	0	0	0	0	0	0	0	1	0	0	0	0	0	1	0	1
0	0	0	0	0	0	0	0	0	0	0	0	1	0	0	0	0	0	1	0	1
0	0	0	0	0	0	0	0	0	0	0	0	1	0	0	1	0	0	1	0	1
0	0	0	0	0	0	0	0	0	0	0	0	1	0	0	0	0	0	1	0	1
0	0	0	0	0	0	0	0	0	0	0	0	1	0	0	0	0	0	1	0	1
0	0	0	0	0	0	0	0	0	0	0	0	1	0	0	0	0	0	1	0	1
0	0	0	0	0	0	0	0	0	0	0	0	1	0	0	0	0	0	1	0	1	22
aedes	anoph	asciz	bibnio	blatt	coleoptera	culex	hemiptera	hymenoptera	isoptera	lepidoptera	mantod	mecop	megal	Odon	phasm	plecoptera	psoco	Siph	thys	trichop
nd1	nd1	nd1	nd1	nd1	nd1	nd1	nd1	nd1	nd1	nd1	nd1	nd1	nd1	nd1	nd1	nd1	nd1	nd1	nd1	nd1
co2	16s	16s	16s	16s	16s	16s	16s	16s	16s	16s	16s	16s	16s	16s	16s	16s	16s	16s	16s	16s
0	0	0	0	0	0	0	0	0	0	0	0	0	0	0	0	0	0	0	0	0
0	0	0	0	0	0	0	0	0	0	0	0	0	0	0	0	0	0	0	0	0
0	0	0	1	0	0	0	0	0	0	0	0	1	0	0	1	1	0	0	0	0
0	0	0	0	0	0	0	0	0	0	0	0	0	0	0	0	0	0	0	0	0
0	0	0	0	0	0	0	0	0	0	0	0	1	0	0	1	0	0	0	0	0
0	0	0	0	0	0	0	0	0	0	0	0	0	0	0	0	0	0	0	0	0
0	0	0	0	0	0	0	0	0	0	0	0	0	0	0	0	0	0	0	0	0	6
aedes	anoph	asciz	bibnio	blatt	coleoptera	culex	hemiptera	hymenoptera	isoptera	lepidoptera	mantod	mecop	megal	Odon	phasm	plecoptera	psoco	Siph	thys	trichop
nd1	nd1	nd1	nd1	nd1	nd1	nd1	nd1	nd1	nd1	nd1	nd1	nd1	nd1	nd1	nd1	nd1	nd1	nd1	nd1	nd1
co3	atp6	atp6	atp6	atp6	atp6	atp6	atp6	atp6	atp6	atp6	atp6	atp6	atp6	atp6	atp6	atp6	atp6	atp6	atp6	atp6
0	0	0	0	0	0	0	0	0	0	0	0	0	0	0	0	0	0	0	0	0
0	0	0	0	0	0	0	0	0	0	0	0	0	0	0	0	0	0	0	0	0
0	0	1	0	1	0	1	0	0	0	0	0	1	0	0	0	0	0	1	1	1
0	0	0	0	0	0	0	0	0	0	0	0	0	0	0	0	0	0	0	0	0
0	0	0	0	0	0	0	0	0	0	0	0	0	0	0	0	0	0	0	0	0
0	0	0	0	0	0	0	0	0	0	0	0	0	0	0	0	0	0	0	0	0
0	0	0	0	0	0	0	0	0	0	0	0	0	0	0	0	0	0	0	0	0	7
aedes	anoph	asciz	bibnio	blatt	coleoptera	culex	hemiptera	hymenoptera	isoptera	lepidoptera	mantod	mecop	megal	Odon	phasm	plecoptera	psoco	Siph	thys	trichop
nd1	nd1	nd1	nd1	nd1	nd1	nd1	nd1	nd1	nd1	nd1	nd1	nd1	nd1	nd1	nd1	nd1	nd1	nd1	nd1	nd1
cytb	atp8	atp8	atp8	atp8	atp8	atp8	atp8	atp8	atp8	atp8	atp8	atp8	atp8	atp8	atp8	atp8	atp8	atp8	atp8	atp8
1	0	0	0	0	0	0	0	0	0	0	0	0	0	0	0	0	0	0	0	0
1	0	0	0	0	0	0	0	0	0	0	0	0	0	0	0	0	0	0	0	0
1	0	0	0	0	0	0	0	0	0	0	0	0	0	0	0	0	0	0	0	1
1	0	0	0	0	0	0	0	0	0	0	0	0	0	0	0	0	0	0	0	0
1	0	0	0	0	0	0	0	0	0	0	0	0	0	0	0	0	0	0	0	0
1	0	0	0	0	0	0	0	0	0	0	0	0	0	0	0	0	0	0	0	0
1	0	0	0	0	0	0	0	0	0	0	0	0	0	0	0	0	0	0	0	0	8
aedes	anoph	asciz	bibnio	blatt	coleoptera	culex	hemiptera	hymenoptera	isoptera	lepidoptera	mantod	mecop	megal	Odon	phasm	plecoptera	psoco	Siph	thys	trichop
nd1	nd1	nd1	nd1	nd1	nd1	nd1	nd1	nd1	nd1	nd1	nd1	nd1	nd1	nd1	nd1	nd1	nd1	nd1	nd1	nd1
nd2	co1	co1	co1	co1	co1	co1	co1	cox1	co1	co1	co1	co1	co1	co1	co1	co1	co1	co1	co1	co1
0	0	0	0	0	0	0	0	0	0	0	0	0	0	0	0	0	0	0	0	0
0	0	0	0	0	0	0	0	0	0	0	0	0	0	0	0	0	0	0	0	0
0	1	1	1	1	0	0	0	0	0	0	0	1	0	0	0	0	0	1	1	1
0	0	0	0	0	0	0	0	0	0	0	0	0	0	0	0	0	0	0	0	0
0	0	0	0	0	0	0	0	0	0	0	0	1	0	0	0	0	0	0	0	0
0	0	0	0	0	0	0	0	0	0	0	0	0	0	0	0	0	0	0	0	0
0	0	0	0	0	0	0	0	0	0	0	0	0	0	0	0	0	0	0	0	0	9
aedes	anoph	asciz	bibnio	blatt	coleoptera	culex	hemiptera	hymenoptera	isoptera	lepidoptera	mantod	mecop	megal	Odon	phasm	plecoptera	psoco	Siph	thys	trichop
nd1	nd1	nd1	nd1	nd1	nd1	nd1	nd1	nd1	nd1	nd1	nd1	nd1	nd1	nd1	nd1	nd1	nd1	nd1	nd1	nd1
nd3	co2	co2	co2	co2	co2	co2	co2	cox2	co2	co2	co2	co2	co2	co2	co2	co2	co2	co2	co2	co2
0	0	0	0	0	0	0	0	0	0	0	0	0	0	0	0	0	0	0	0	0
0	0	0	0	0	0	0	0	0	0	0	0	0	0	0	0	0	0	0	0	0
1	0	1	0	0	0	1	0	0	0	0	0	1	0	1	0	0	0	1	1	1
0	0	0	0	0	0	0	0	0	0	0	0	0	0	0	0	0	0	0	0	0
0	0	0	0	0	0	0	0	0	0	0	0	1	0	0	0	0	0	0	0	0
0	0	0	0	0	0	0	0	0	0	0	0	0	0	0	0	0	0	0	0	0
0	0	0	0	0	0	0	0	0	0	0	0	0	0	0	0	0	0	0	0	0	9
aedes	anoph	asciz	bibnio	blatt	coleoptera	culex	hemiptera	hymenoptera	isoptera	lepidoptera	mantod	mecop	megal	Odon	phasm	plecoptera	psoco	Siph	thys	trichop
nd1	nd1	nd1	nd1	nd1	nd1	nd1	nd1	nd1	nd1	nd1	nd1	nd1	nd1	nd1	nd1	nd1	nd1	nd1	nd1	nd1
nd4	co3	co3	co3	co3	co3	co3	co3	cox3	co3	co3	co3	co3	co3	co3	co3	co3	co3	co3	co3	co3
0	0	0	0	0	0	0	0	0	0	0	0	0	0	0	0	0	0	0	0	0
0	0	0	0	0	0	0	0	0	0	0	0	0	0	0	0	0	0	0	0	0
0	0	1	0	1	0	1	0	0	0	0	0	0	0	0	0	0	0	1	1	1
0	0	0	0	0	0	0	0	0	0	0	0	0	0	0	0	0	0	0	0	0
0	0	0	0	0	0	0	0	0	0	0	0	0	0	0	0	0	0	0	0	0
0	0	0	0	0	0	0	0	0	0	0	0	0	0	0	0	0	0	0	0	0
0	0	0	0	0	0	0	0	0	0	0	0	0	0	0	0	0	0	0	0	0	6
aedes	anoph	asciz	bibnio	blatt	coleoptera	culex	hemiptera	hymenoptera	isoptera	lepidoptera	mantod	mecop	megal	Odon	phasm	plecoptera	psoco	Siph	thys	trichop
nd1	nd1	nd1	nd1	nd1	nd1	nd1	nd1	nd1	nd1	nd1	nd1	nd1	nd1	nd1	nd1	nd1	nd1	nd1	nd1	nd1
nd4l	cytb	cytb	cytb	cytb	cytb	cytb	cytb	cyb	cytb	cytb	cytb	cytb	cytb	cytb	cytb	cytb	cytb	cytb	cytb	cytb
0	0	0	0	0	0	0	0	0	0	0	0	0	0	0	0	0	0	0	0	0
0	0	0	0	0	0	0	0	0	0	0	0	0	0	0	0	0	0	0	0	0
0	0	1	1	0	0	1	0	0	0	0	0	1	0	0	0	0	0	0	1	1
0	0	0	0	0	0	0	0	0	0	0	0	0	0	0	0	0	0	0	0	0
0	0	0	0	0	0	0	0	0	0	0	0	0	0	0	0	0	0	0	0	0
0	0	0	0	0	0	0	0	0	0	0	0	0	0	0	0	0	0	0	0	0
0	0	0	0	0	0	0	0	0	0	0	0	0	0	0	0	0	0	0	0	0	6
aedes	anoph	asciz	bibnio	blatt	coleoptera	culex	hemiptera	hymenoptera	isoptera	lepidoptera	mantod	mecop	megal	Odon	phasm	plecoptera	psoco	Siph	thys	trichop
nd1	nd1	nd1	nd1	nd1	nd1	nd1	nd1	nd1	nd1	nd1	nd1	nd1	nd1	nd1	nd1	nd1	nd1	nd1	nd1	nd1
nd5	nd2	nd2	nd2	nd2	nd2	nd2	nd2	nd2	nd2	nd2	nd2	nd2	nd2	nd2	nd2	nd2	nd2	nd2	nd2	nd2
0	0	0	0	0	0	0	0	0	0	0	0	1	0	0	0	0	0	0	0	0
0	0	0	0	0	0	0	0	0	0	0	0	1	0	1	0	0	0	0	0	0
0	0	0	1	1	0	0	1	0	0	0	0	1	0	1	0	0	0	1	0	1
0	0	0	0	0	0	0	0	0	0	0	0	1	0	1	0	0	0	0	0	0
0	0	0	0	0	0	0	0	0	0	0	0	1	0	1	0	0	0	0	0	0
0	0	0	0	0	0	0	0	0	0	0	0	1	0	0	0	0	0	0	0	0
0	0	0	0	0	0	0	0	0	0	0	0	1	0	1	0	0	0	0	0	0	17
aedes	anoph	asciz	bibnio	blatt	coleoptera	culex	hemiptera	hymenoptera	isoptera	lepidoptera	mantod	mecop	megal	Odon	phasm	plecoptera	psoco	Siph	thys	trichop
nd1	nd1	nd1	nd1	nd1	nd1	nd1	nd1	nd1	nd1	nd1	nd1	nd1	nd1	nd1	nd1	nd1	nd1	nd1	nd1	nd1
nd6	nd3	nd3	nd3	nd3	nd3	nd3	nd3	nd3	nd3	nd3	nd3	nd3	nd3	nd3	nd3	nd3	nd3	nd3	nd3	nd3
0	0	0	0	0	0	0	0	0	0	0	0	1	0	0	0	0	0	0	0	0
0	0	0	0	0	0	0	0	0	0	0	0	0	0	0	0	0	0	0	0	0
0	0	1	0	1	0	0	0	0	0	0	0	1	0	1	0	0	0	0	1	1
0	0	0	0	0	0	0	0	0	0	0	0	0	0	0	0	0	0	0	0	0
0	0	0	0	0	0	0	0	0	0	0	0	1	0	0	0	0	0	0	0	0
0	0	0	0	0	0	0	0	0	0	0	0	1	0	0	0	0	0	0	0	0
0	0	0	0	0	0	0	0	0	0	0	0	1	0	0	0	0	0	0	0	0	10
aedes	anoph	asciz	bibnio	blatt	coleoptera	culex	hemiptera	hymenoptera	isoptera	lepidoptera	mantod	mecop	megal	Odon	phasm	plecoptera	psoco	Siph	thys	trichop
nd2	nd1	nd1	nd1	nd1	nd1	nd1	nd1	nd1	nd1	nd1	nd1	nd1	nd1	nd1	nd1	nd1	nd1	nd1	nd1	nd1
atp6	nd4	nd4	nd4	nd4	nd4	nd4	nd4	nd4	nd4	nd4	nd4	nd4	nd4	nd4	nd4	nd4	nd4	nd4	nd4	nd4
0	0	0	0	0	0	0	0	0	0	0	0	1	0	1	0	0	0	0	0	0
0	0	0	0	0	0	0	0	0	0	0	0	1	0	1	0	0	0	0	0	0
0	1	1	1	1	0	1	1	0	0	0	0	1	1	1	0	1	0	1	1	1
0	0	0	0	0	0	0	0	0	0	0	0	1	0	1	0	0	0	0	0	0
0	0	0	1	0	0	0	0	0	0	0	0	1	0	1	0	0	0	0	0	0
0	0	0	0	0	0	0	0	0	0	0	0	1	0	1	0	0	0	0	0	0
0	0	0	0	0	0	0	0	0	0	0	0	1	0	1	0	0	0	0	0	0	26
aedes	anoph	asciz	bibnio	blatt	coleoptera	culex	hemiptera	hymenoptera	isoptera	lepidoptera	mantod	mecop	megal	Odon	phasm	plecoptera	psoco	Siph	thys	trichop
nd2	nd1	nd1	nd1	nd1	nd1	nd1	nd1	nd1	nd1	nd1	nd1	nd1	nd1	nd1	nd1	nd1	nd1	nd1	nd1	nd1
atp8	nd4l	nd4l	nd4l	nd4l	nd4l	nd4l	nd4l	nd4l	nd4l	nd4l	nd4l	nd4l	nd4l	nd4l	nd4l	nd4l	nd4l	nd4l	nd4l	nd4l
0	0	0	0	0	0	0	0	0	0	0	0	0	0	0	0	0	0	0	0	0
0	0	0	0	0	0	0	0	0	0	0	0	0	0	0	0	0	0	0	0	0
1	0	1	0	0	0	0	0	0	0	0	0	0	0	1	0	0	0	0	0	1
0	0	0	0	0	0	0	0	0	0	0	0	0	0	0	0	0	0	0	0	0
0	0	0	0	0	0	0	0	0	0	0	0	0	0	0	0	0	0	0	0	0
0	0	0	0	0	0	0	0	0	0	0	0	0	0	0	0	0	0	0	0	0
0	0	0	0	0	0	0	0	0	0	0	0	0	0	0	0	0	0	0	0	0	4
aedes	anoph	asciz	bibnio	blatt	coleoptera	culex	hemiptera	hymenoptera	isoptera	lepidoptera	mantod	mecop	megal	Odon	phasm	plecoptera	psoco	Siph	thys	trichop
nd2	nd1	nd1	nd1	nd1	nd1	nd1	nd1	nd1	nd1	nd1	nd1	nd1	nd1	nd1	nd1	nd1	nd1	nd1	nd1	nd1
co1	nd5	nd5	nd5	nd5	nd5	nd5	nd5	nd5	nd5	nd5	nd5	nd5	nd5	nd5	nd5	nd5	nd5	nd5	nd5	nd5
0	0	0	0	0	0	0	0	0	0	0	0	0	0	1	0	0	0	0	0	0
0	0	0	0	0	0	0	0	0	0	0	0	0	0	1	0	0	0	0	0	0
0	1	1	0	1	0	1	1	1	0	0	0	1	0	1	1	1	0	1	1	1
0	0	0	0	0	0	0	0	0	0	0	0	0	0	1	0	0	0	0	0	0
0	0	0	0	0	0	0	0	0	0	0	0	1	0	1	0	0	0	0	0	0
0	0	0	0	0	0	0	0	0	0	0	0	0	0	1	0	0	0	0	0	0
0	0	0	0	0	0	0	0	0	0	0	0	1	0	1	0	0	0	0	0	0	21
aedes	anoph	asciz	bibnio	blatt	coleoptera	culex	hemiptera	hymenoptera	isoptera	lepidoptera	mantod	mecop	megal	Odon	phasm	plecoptera	psoco	Siph	thys	trichop
nd2	nd1	nd1	nd1	nd1	nd1	nd1	nd1	nd1	nd1	nd1	nd1	nd1	nd1	nd1	nd1	nd1	nd1	nd1	nd1	nd1
co2	nd6	nd6	nd6	nd6	nd6	nd6	nd6	nd6	nd6	nd6	nd6	nd6	nd6	nd6	nd6	nd6	nd6	nd6	nd6	nd6
0	0	0	0	0	0	0	0	0	0	0	0	0	0	1	0	0	0	0	0	0
0	0	0	0	0	0	0	0	0	0	0	0	0	0	1	0	0	0	0	0	0
0	0	1	1	1	0	0	0	0	0	0	0	1	0	1	0	1	0	0	1	1
0	0	0	0	0	0	0	0	0	0	0	0	0	0	1	0	0	0	0	0	0
0	0	0	0	0	0	0	0	0	0	0	0	1	0	1	0	0	0	0	0	0
0	0	0	0	0	0	0	0	0	0	0	0	0	0	1	0	0	0	0	0	0
0	0	0	0	0	0	0	0	0	0	0	0	0	0	1	0	0	0	0	0	0	15
aedes	anoph	asciz	bibnio	blatt	coleoptera	culex	hemiptera	hymenoptera	isoptera	lepidoptera	mantod	mecop	megal	Odon	phasm	plecoptera	psoco	Siph	thys	trichop
nd2	nd2	nd2	nd2	nd2	nd2	nd2	nd2	nd2	nd2	nd2	nd2	nd2	nd2	nd2	nd2	nd2	nd2	nd2	nd2	nd2
co3	12s	12s	12s	12s	12s	12s	12s	12s	12s	12s	12s	12s	12s	12s	12s	12s	12s	12s	12s	12s
0	0	0	0	0	0	0	0	0	0	0	0	0	0	0	0	0	0	1	0	0
0	0	0	0	0	0	0	0	0	0	0	0	0	0	0	0	0	0	1	0	0
0	0	1	1	0	0	0	0	0	0	0	0	0	0	0	0	0	0	1	0	1
0	0	0	0	0	0	0	0	0	0	0	0	0	0	0	0	0	0	1	0	0
0	0	0	0	0	0	0	0	0	0	0	0	0	0	0	0	0	0	1	0	0
0	0	0	0	0	0	0	0	0	0	0	0	0	0	0	0	0	0	1	0	0
0	0	0	0	0	0	0	0	0	0	0	0	0	0	0	0	0	0	1	0	0	10
aedes	anoph	asciz	bibnio	blatt	coleoptera	culex	hemiptera	hymenoptera	isoptera	lepidoptera	mantod	mecop	megal	Odon	phasm	plecoptera	psoco	Siph	thys	trichop
nd2	nd2	nd2	nd2	nd2	nd2	nd2	nd2	nd2	nd2	nd2	nd2	nd2	nd2	nd2	nd2	nd2	nd2	nd2	nd2	nd2
cytb	16s	16s	16s	16s	16s	16s	16s	16s	16s	16s	16s	16s	16s	16s	16s	16s	16s	16s	16s	16s
0	0	0	0	0	0	0	0	0	0	0	0	0	0	0	0	0	0	0	0	0
0	0	0	0	0	0	0	0	0	0	0	0	0	0	0	0	0	0	0	0	0
0	0	0	1	0	0	0	0	0	0	0	0	0	1	0	1	1	0	0	0	0
0	0	0	0	0	0	0	0	0	0	0	0	0	0	0	0	0	0	0	0	0
0	0	0	1	0	0	0	0	0	0	0	0	0	0	0	0	1	0	0	0	0
0	0	0	0	0	0	0	0	0	0	0	0	0	0	0	0	0	0	0	0	0	6
0	0	0	0	0	0	0	0	0	0	0	0	0	0	0	0	0	0	0	0	0
aedes	anoph	asciz	bibnio	blatt	coleoptera	culex	hemiptera	hymenoptera	isoptera	lepidoptera	mantod	mecop	megal	Odon	phasm	plecoptera	psoco	Siph	thys	trichop
nd2	nd2	nd2	nd2	nd2	nd2	nd2	nd2	nd2	nd2	nd2	nd2	nd2	nd2	nd2	nd2	nd2	nd2	nd2	nd2	nd2
nd1	atp6	atp6	atp6	atp6	atp6	atp6	atp6	atp6	atp6	atp6	atp6	atp6	atp6	atp6	atp6	atp6	atp6	atp6	atp6	atp6
1	0	0	0	0	0	0	0	0	0	0	0	0	0	0	0	0	0	0	0	0
1	0	0	0	0	0	0	0	0	0	0	0	0	0	0	0	0	0	0	0	0
1	0	0	0	1	0	0	0	0	0	0	0	0	0	0	0	0	0	1	1	1
1	0	0	0	0	0	0	0	0	0	0	0	0	0	0	0	0	0	0	0	0
1	0	0	0	0	0	0	0	0	0	0	0	0	0	0	0	0	0	0	0	0
1	0	0	0	0	0	0	0	0	0	0	0	0	0	0	0	0	0	0	0	0
1	0	0	0	0	0	0	0	0	0	0	0	0	0	0	0	0	0	0	0	0	11
aedes	anoph	asciz	bibnio	blatt	coleoptera	culex	hemiptera	hymenoptera	isoptera	lepidoptera	mantod	mecop	megal	Odon	phasm	plecoptera	psoco	Siph	thys	trichop
nd2	nd2	nd2	nd2	nd2	nd2	nd2	nd2	nd2	nd2	nd2	nd2	nd2	nd2	nd2	nd2	nd2	nd2	nd2	nd2	nd2
nd1	atp8	atp8	atp8	atp8	atp8	atp8	atp8	atp8	atp8	atp8	atp8	atp8	atp8	atp8	atp8	atp8	atp8	atp8	atp8	atp8
0	0	0	0	0	0	0	0	0	0	0	0	0	0	0	0	0	0	0	0	0
0	0	0	0	0	0	0	0	0	0	0	0	0	0	0	0	0	0	0	0	0
1	0	0	0	0	0	0	0	0	0	0	0	0	0	0	0	0	0	0	0	1
0	0	0	0	0	0	0	0	0	0	0	0	0	0	0	0	0	0	0	0	0
0	0	0	0	0	0	0	0	0	0	0	0	0	0	0	0	0	0	0	0	0
0	0	0	0	0	0	0	0	0	0	0	0	0	0	0	0	0	0	0	0	0
0	0	0	0	0	0	0	0	0	0	0	0	0	0	0	0	0	0	0	0	0	2
aedes	anoph	asciz	bibnio	blatt	coleoptera	culex	hemiptera	hymenoptera	isoptera	lepidoptera	mantod	mecop	megal	Odon	phasm	plecoptera	psoco	Siph	thys	trichop
nd2	nd2	nd2	nd2	nd2	nd2	nd2	nd2	nd2	nd2	nd2	nd2	nd2	nd2	nd2	nd2	nd2	nd2	nd2	nd2	nd2
nd3	co1	co1	co1	co1	co1	co1	co1	cox1	co1	co1	co1	co1	co1	co1	co1	co1	co1	co1	co1	co1
0	0	0	0	0	0	0	0	0	0	0	0	0	0	0	0	0	0	0	0	0
0	0	0	0	0	0	0	0	0	0	0	0	0	0	0	0	0	0	0	0	0
1	1	0	1	1	0	1	0	0	0	0	0	1	0	0	0	0	0	1	1	1
0	0	0	0	0	0	0	0	0	0	0	0	0	0	0	0	0	0	0	0	0
0	0	0	0	0	0	0	0	0	0	0	0	1	0	0	0	0	0	0	0	0
0	0	0	0	0	0	0	0	0	0	0	0	0	0	0	0	0	0	0	0	0
0	0	0	0	0	0	0	0	0	0	0	0	1	0	0	0	0	0	0	0	0	11
aedes	anoph	asciz	bibnio	blatt	coleoptera	culex	hemiptera	hymenoptera	isoptera	lepidoptera	mantod	mecop	megal	Odon	phasm	plecoptera	psoco	Siph	thys	trichop
nd2	nd2	nd2	nd2	nd2	nd2	nd2	nd2	nd2	nd2	nd2	nd2	nd2	nd2	nd2	nd2	nd2	nd2	nd2	nd2	nd2
nd4	co2	co2	co2	co2	co2	co2	co2	cox2	co2	co2	co2	co2	co2	co2	co2	co2	co2	co2	co2	co2
0	0	0	0	0	0	0	0	0	0	0	0	0	0	0	0	0	0	0	0	0
0	0	0	0	0	0	0	0	0	0	0	0	0	0	0	0	0	0	0	0	0
1	0	0	0	0	0	0	0	0	0	0	0	1	0	0	0	0	0	1	1	1
0	0	0	0	0	0	0	0	0	0	0	0	0	0	0	0	0	0	0	0	0
0	0	0	0	0	0	0	0	0	0	0	0	1	0	0	0	0	0	0	0	0
0	0	0	0	0	0	0	0	0	0	0	0	0	0	0	0	0	0	0	0	0
0	0	0	0	0	0	0	0	0	0	0	0	0	0	0	0	0	0	0	0	0	6
aedes	anoph	asciz	bibnio	blatt	coleoptera	culex	hemiptera	hymenoptera	isoptera	lepidoptera	mantod	mecop	megal	Odon	phasm	plecoptera	psoco	Siph	thys	trichop
nd2	nd2	nd2	nd2	nd2	nd2	nd2	nd2	nd2	nd2	nd2	nd2	nd2	nd2	nd2	nd2	nd2	nd2	nd2	nd2	nd2
nd4l	co3	co3	co3	co3	co3	co3	co3	cox3	co3	co3	co3	co3	co3	co3	co3	co3	co3	co3	co3	co3
0	0	0	0	0	0	0	0	0	0	0	0	0	0	0	0	0	0	0	0	0
0	0	0	0	0	0	0	0	0	0	0	0	0	0	0	0	0	0	0	0	0
1	0	0	0	1	0	0	0	0	0	0	0	0	0	0	0	0	0	1	1	1
0	0	0	0	0	0	0	0	0	0	0	0	0	0	0	0	0	0	0	0	0
0	0	0	0	0	0	0	0	0	0	0	0	0	0	0	0	0	0	0	0	0
0	0	0	0	0	0	0	0	0	0	0	0	0	0	0	0	0	0	0	0	0
0	0	0	0	0	0	0	0	0	0	0	0	0	0	0	0	0	0	0	0	0	5
aedes	anoph	asciz	bibnio	blatt	coleoptera	culex	hemiptera	hymenoptera	isoptera	lepidoptera	mantod	mecop	megal	Odon	phasm	plecoptera	psoco	Siph	thys	trichop
nd2	nd2	nd2	nd2	nd2	nd2	nd2	nd2	nd2	nd2	nd2	nd2	nd2	nd2	nd2	nd2	nd2	nd2	nd2	nd2	nd2
nd5	cytb	cytb	cytb	cytb	cytb	cytb	cytb	cyb	cytb	cytb	cytb	cytb	cytb	cytb	cytb	cytb	cytb	cytb	cytb	cytb
0	0	0	0	0	0	0	0	0	0	0	0	0	0	0	0	0	0	0	0	0
0	0	0	0	0	0	0	0	0	0	0	0	0	0	0	0	0	0	0	0	0
1	0	0	1	0	0	1	0	0	0	0	0	0	0	0	0	0	0	0	1	1
0	0	0	0	0	0	0	0	0	0	0	0	0	0	0	0	0	0	0	0	0
0	0	0	0	0	0	0	0	0	0	0	0	0	0	0	0	0	0	0	0	0
0	0	0	0	0	0	0	0	0	0	0	0	0	0	0	0	0	0	0	0	0
0	0	0	0	0	0	0	0	0	0	0	0	0	0	0	0	0	0	0	0	0	5
aedes	anoph	asciz	bibnio	blatt	coleoptera	culex	hemiptera	hymenoptera	isoptera	lepidoptera	mantod	mecop	megal	Odon	phasm	plecoptera	psoco	Siph	thys	trichop
nd2	nd2	nd2	nd2	nd2	nd2	nd2	nd2	nd2	nd2	nd2	nd2	nd2	nd2	nd2	nd2	nd2	nd2	nd2	nd2	nd2
nd6	nd1	nd1	nd1	nd1	nd1	nd1	nd1	nd1	nd1	nd1	nd1	nd1	nd1	nd1	nd1	nd1	nd1	nd1	nd1	nd1
0	0	0	0	0	0	0	0	0	0	0	0	0	0	0	0	0	0	0	0	0
0	0	0	0	0	0	0	0	0	0	0	0	0	0	0	0	0	0	0	0	0
0	1	0	1	1	0	0	0	0	0	0	0	1	0	0	0	0	1	1	1	1
0	0	0	0	0	0	0	0	0	0	0	0	0	0	0	0	0	0	0	0	0
0	0	0	0	0	0	0	0	0	0	0	0	1	0	0	0	0	0	0	0	0
0	0	0	0	0	0	0	0	0	0	0	0	0	0	0	0	0	0	0	0	0
0	0	0	0	0	0	0	0	0	0	0	0	0	0	0	0	0	0	0	0	0	9
aedes	anoph	asciz	bibnio	blatt	coleoptera	culex	hemiptera	hymenoptera	isoptera	lepidoptera	mantod	mecop	megal	Odon	phasm	plecoptera	psoco	Siph	thys	trichop
nd3	nd2	nd2	nd2	nd2	nd2	nd2	nd2	nd2	nd2	nd2	nd2	nd2	nd2	nd2	nd2	nd2	nd2	nd2	nd2	nd2
atp6	nd3	nd3	nd3	nd3	nd3	nd3	nd3	nd3	nd3	nd3	nd3	nd3	nd3	nd3	nd3	nd3	nd3	nd3	nd3	nd3
0	0	0	0	0	0	0	0	0	0	0	0	0	0	0	0	0	0	0	0	0
0	0	0	0	0	0	0	0	0	0	0	0	0	0	0	0	0	0	0	0	0
0	0	0	1	1	0	0	0	0	0	0	0	1	0	0	0	0	0	0	1	1
0	0	0	0	0	0	0	0	0	0	0	0	0	0	0	0	0	0	0	0	0
0	0	0	0	0	0	0	0	0	0	0	0	1	0	0	0	0	0	0	0	0
0	0	0	0	0	0	0	0	0	0	0	0	0	0	0	0	0	0	0	0	0
0	0	0	0	0	0	0	0	0	0	0	0	0	0	0	0	0	0	0	0	0	6
aedes	anoph	asciz	bibnio	blatt	coleoptera	culex	hemiptera	hymenoptera	isoptera	lepidoptera	mantod	mecop	megal	Odon	phasm	plecoptera	psoco	Siph	thys	trichop
nd3	nd2	nd2	nd2	nd2	nd2	nd2	nd2	nd2	nd2	nd2	nd2	nd2	nd2	nd2	nd2	nd2	nd2	nd2	nd2	nd2
atp8	nd4	nd4	nd4	nd4	nd4	nd4	nd4	nd4	nd4	nd4	nd4	nd4	nd4	nd4	nd4	nd4	nd4	nd4	nd4	nd4
0	0	0	0	0	0	0	0	0	0	0	0	0	0	0	0	0	0	0	0	0
0	0	0	0	0	0	0	0	0	0	0	0	0	0	0	0	0	0	0	0	0
1	1	0	1	1	0	1	0	0	0	0	0	1	0	1	0	1	0	1	1	1
0	0	0	0	0	0	0	0	0	0	0	0	0	0	0	0	0	0	0	0	0
0	0	0	0	0	0	0	0	0	0	0	0	0	0	1	0	0	0	0	0	0
0	0	0	0	0	0	0	0	0	0	0	0	0	0	0	0	0	0	0	0	0
0	0	0	0	0	0	0	0	0	0	0	0	0	0	0	0	0	0	0	0	0	12
aedes	anoph	asciz	bibnio	blatt	coleoptera	culex	hemiptera	hymenoptera	isoptera	lepidoptera	mantod	mecop	megal	Odon	phasm	plecoptera	psoco	Siph	thys	trichop
nd3	nd2	nd2	nd2	nd2	nd2	nd2	nd2	nd2	nd2	nd2	nd2	nd2	nd2	nd2	nd2	nd2	nd2	nd2	nd2	nd2
co1	nd4l	nd4l	nd4l	nd4l	nd4l	nd4l	nd4l	nd4l	nd4l	nd4l	nd4l	nd4l	nd4l	nd4l	nd4l	nd4l	nd4l	nd4l	nd4l	nd4l
0	0	0	0	0	0	0	0	0	0	0	0	0	0	0	0	0	0	0	0	0
0	0	0	0	0	0	0	0	0	0	0	0	0	0	0	0	0	0	0	0	0
0	0	0	1	0	0	0	0	0	0	0	0	1	0	0	0	0	0	0	0	1
0	0	0	0	0	0	0	0	0	0	0	0	0	0	0	0	0	0	0	0	0
0	0	0	0	0	0	0	0	0	0	0	0	0	0	0	0	0	0	0	0	0
0	0	0	0	0	0	0	0	0	0	0	0	0	0	0	0	0	0	0	0	0
0	0	0	0	0	0	0	0	0	0	0	0	0	0	0	0	0	0	0	0	0	3
aedes	anoph	asciz	bibnio	blatt	coleoptera	culex	hemiptera	hymenoptera	isoptera	lepidoptera	mantod	mecop	megal	Odon	phasm	plecoptera	psoco	Siph	thys	trichop
nd3	nd2	nd2	nd2	nd2	nd2	nd2	nd2	nd2	nd2	nd2	nd2	nd2	nd2	nd2	nd2	nd2	nd2	nd2	nd2	nd2
co2	nd5	nd5	nd5	nd5	nd5	nd5	nd5	nd5	nd5	nd5	nd5	nd5	nd5	nd5	nd5	nd5	nd5	nd5	nd5	nd5
0	0	0	0	0	0	0	0	0	0	0	0	1	0	1	0	0	0	0	0	0
0	0	0	0	0	0	0	0	0	0	0	0	0	0	1	0	0	0	0	0	0
1	1	0	1	1	0	1	1	0	0	0	0	1	1	1	0	1	1	1	1	1
0	0	0	0	0	0	0	0	0	0	0	0	0	0	1	0	0	0	0	0	0
0	0	0	0	0	0	0	0	0	0	0	0	1	0	1	0	0	0	0	0	0
0	0	0	0	0	0	0	0	0	0	0	0	1	0	1	0	0	0	0	0	0
0	0	0	0	0	0	0	0	0	0	0	0	1	0	1	0	0	0	0	0	0	24
aedes	anoph	asciz	bibnio	blatt	coleoptera	culex	hemiptera	hymenoptera	isoptera	lepidoptera	mantod	mecop	megal	Odon	phasm	plecoptera	psoco	Siph	thys	trichop
nd3	nd2	nd2	nd2	nd2	nd2	nd2	nd2	nd2	nd2	nd2	nd2	nd2	nd2	nd2	nd2	nd2	nd2	nd2	nd2	nd2
co3	nd6	nd6	nd6	nd6	nd6	nd6	nd6	nd6	nd6	nd6	nd6	nd6	nd6	nd6	nd6	nd6	nd6	nd6	nd6	nd6
1	0	0	0	0	0	0	0	0	0	0	0	0	0	1	0	0	0	0	0	0
1	0	0	0	0	0	0	0	0	0	0	0	0	0	1	0	0	0	0	0	0
1	0	0	1	1	0	0	0	0	0	0	0	1	0	1	0	1	0	0	1	1
1	0	0	0	0	0	0	0	0	0	0	0	0	0	1	0	0	0	0	0	0
1	0	0	0	0	0	0	0	0	0	0	0	0	0	1	0	0	0	0	0	0
1	0	0	0	0	0	0	0	0	0	0	0	0	0	1	0	0	0	0	0	0
1	0	0	0	0	0	0	0	0	0	0	0	0	0	1	0	0	0	0	0	0	20
aedes	anoph	asciz	bibnio	blatt	coleoptera	culex	hemiptera	hymenoptera	isoptera	lepidoptera	mantod	mecop	megal	Odon	phasm	plecoptera	psoco	Siph	thys	trichop
nd3	nd3	nd3	nd3	nd3	nd3	nd3	nd3	nd3	nd3	nd3	nd3	nd3	nd3	nd3	nd3	nd3	nd3	nd3	nd3	nd3
cytb	12s	12s	12s	12s	12s	12s	12s	12s	12s	12s	12s	12s	12s	12s	12s	12s	12s	12s	12s	12s
0	0	0	0	0	0	0	0	0	0	0	0	0	0	0	0	0	0	1	0	0
0	0	0	0	0	0	0	0	0	0	0	0	0	0	0	0	0	0	1	0	0
0	0	0	1	0	0	1	0	0	0	0	0	0	0	0	0	0	0	1	0	1
0	0	0	0	0	0	0	0	0	0	0	0	0	0	0	0	0	0	1	0	0
0	0	0	0	0	0	0	0	0	0	0	0	0	0	0	1	0	0	1	0	0
0	0	0	0	0	0	0	0	0	0	0	0	0	0	0	0	0	0	1	0	0
0	0	0	0	0	0	0	0	0	0	0	0	0	0	0	0	0	0	1	0	0	11
aedes	anoph	asciz	bibnio	blatt	coleoptera	culex	hemiptera	hymenoptera	isoptera	lepidoptera	mantod	mecop	megal	Odon	phasm	plecoptera	psoco	Siph	thys	trichop
nd3	nd3	nd3	nd3	nd3	nd3	nd3	nd3	nd3	nd3	nd3	nd3	nd3	nd3	nd3	nd3	nd3	nd3	nd3	nd3	nd3
nd1	16s	16s	16s	16s	16s	16s	16s	16s	16s	16s	16s	16s	16s	16s	16s	16s	16s	16s	16s	16s
0	0	0	0	0	0	0	0	0	0	0	0	0	0	0	0	0	0	0	0	0
0	0	0	0	0	0	0	0	0	0	0	0	0	0	0	0	0	0	0	0	0
1	0	0	1	0	0	0	0	0	0	0	0	1	0	0	0	1	0	0	0	0
0	0	0	0	0	0	0	0	0	0	0	0	0	0	0	0	0	0	0	0	0
0	0	0	1	0	0	0	0	0	0	0	0	1	0	0	1	0	0	0	0	0
0	0	0	0	0	0	0	0	0	0	0	0	0	0	0	0	0	0	0	0	0
0	0	0	0	0	0	0	0	0	0	0	0	0	0	0	0	0	0	0	0	0	7
aedes	anoph	asciz	bibnio	blatt	coleoptera	culex	hemiptera	hymenoptera	isoptera	lepidoptera	mantod	mecop	megal	Odon	phasm	plecoptera	psoco	Siph	thys	trichop
nd3	nd3	nd3	nd3	nd3	nd3	nd3	nd3	nd3	nd3	nd3	nd3	nd3	nd3	nd3	nd3	nd3	nd3	nd3	nd3	nd3
nd1	atp6	atp6	atp6	atp6	atp6	atp6	atp6	atp6	atp6	atp6	atp6	atp6	atp6	atp6	atp6	atp6	atp6	atp6	atp6	atp6
0	0	0	0	0	0	0	0	0	0	0	0	0	0	0	0	0	0	0	0	0
0	0	0	0	0	0	0	0	0	0	0	0	0	0	0	0	0	0	0	0	0
1	1	1	0	1	0	1	0	0	0	0	0	1	0	0	0	0	0	1	1	1
0	0	0	0	0	0	0	0	0	0	0	0	0	0	0	0	0	0	0	0	0
0	0	0	0	0	0	0	0	0	0	0	0	1	0	0	1	0	0	0	0	0
0	0	0	0	0	0	0	0	0	0	0	0	0	0	0	0	0	0	0	0	0
0	0	0	0	0	0	0	0	0	0	0	0	0	0	0	0	0	0	0	0	0	11
aedes	anoph	asciz	bibnio	blatt	coleoptera	culex	hemiptera	hymenoptera	isoptera	lepidoptera	mantod	mecop	megal	Odon	phasm	plecoptera	psoco	Siph	thys	trichop
nd3	nd3	nd3	nd3	nd3	nd3	nd3	nd3	nd3	nd3	nd3	nd3	nd3	nd3	nd3	nd3	nd3	nd3	nd3	nd3	nd3
nd2	atp8	atp8	atp8	atp8	atp8	atp8	atp8	atp8	atp8	atp8	atp8	atp8	atp8	atp8	atp8	atp8	atp8	atp8	atp8	atp8
0	0	0	0	0	0	0	0	0	0	0	0	0	0	0	0	0	0	0	0	0
0	0	0	0	0	0	0	0	0	0	0	0	0	0	0	0	0	0	0	0	0
0	0	1	0	0	0	0	0	0	0	0	0	0	0	0	0	0	0	0	0	1
0	0	0	0	0	0	0	0	0	0	0	0	0	0	0	0	0	0	0	0	0
0	0	0	0	0	0	0	0	0	0	0	0	0	0	0	0	0	0	0	0	0
0	0	0	0	0	0	0	0	0	0	0	0	0	0	0	0	0	0	0	0	0
0	0	0	0	0	0	0	0	0	0	0	0	0	0	0	0	0	0	0	0	0	2
aedes	anoph	asciz	bibnio	blatt	coleoptera	culex	hemiptera	hymenoptera	isoptera	lepidoptera	mantod	mecop	megal	Odon	phasm	plecoptera	psoco	Siph	thys	trichop
nd3	nd3	nd3	nd3	nd3	nd3	nd3	nd3	nd3	nd3	nd3	nd3	nd3	nd3	nd3	nd3	nd3	nd3	nd3	nd3	nd3
nd4	co1	co1	co1	co1	co1	co1	co1	cox1	co1	co1	co1	co1	co1	co1	co1	co1	co1	co1	co1	co1
0	0	0	0	0	0	0	0	0	0	0	0	1	0	0	0	0	0	0	0	0
0	0	0	0	0	0	0	0	0	0	0	0	1	0	0	0	0	0	0	0	0
1	1	1	1	1	0	0	0	0	0	0	0	1	0	0	0	0	1	1	1	1
0	0	0	0	0	0	0	0	0	0	0	0	1	0	0	0	0	0	0	0	0
0	0	0	1	0	0	0	0	0	0	0	0	1	0	0	0	0	0	0	0	0
0	0	0	0	0	0	0	0	0	0	0	0	1	0	0	0	0	0	0	0	0
0	0	0	0	0	0	0	0	0	0	0	0	1	0	0	0	0	0	0	0	0	17
aedes	anoph	asciz	bibnio	blatt	coleoptera	culex	hemiptera	hymenoptera	isoptera	lepidoptera	mantod	mecop	megal	Odon	phasm	plecoptera	psoco	Siph	thys	trichop
nd3	nd3	nd3	nd3	nd3	nd3	nd3	nd3	nd3	nd3	nd3	nd3	nd3	nd3	nd3	nd3	nd3	nd3	nd3	nd3	nd3
nd4l	co2	co2	co2	co2	co2	co2	co2	cox2	co2	co2	co2	co2	co2	co2	co2	co2	co2	co2	co2	co2
0	0	0	0	0	0	0	0	0	0	0	0	0	0	0	0	0	0	0	0	0
0	0	0	0	0	0	0	0	0	0	0	0	0	0	0	0	0	0	0	0	0
1	1	1	0	0	0	0	0	0	0	0	0	1	0	1	0	0	0	1	1	1
0	0	0	0	0	0	0	0	0	0	0	0	0	0	0	0	0	0	0	0	0
0	0	0	0	0	0	0	0	0	0	0	0	1	0	0	0	0	0	0	0	1
0	0	0	0	0	0	0	0	0	0	0	0	0	0	0	0	0	0	0	0	0
0	0	0	0	0	0	0	0	0	0	0	0	0	0	0	0	0	0	0	0	0	10
aedes	anoph	asciz	bibnio	blatt	coleoptera	culex	hemiptera	hymenoptera	isoptera	lepidoptera	mantod	mecop	megal	Odon	phasm	plecoptera	psoco	Siph	thys	trichop
nd3	nd3	nd3	nd3	nd3	nd3	nd3	nd3	nd3	nd3	nd3	nd3	nd3	nd3	nd3	nd3	nd3	nd3	nd3	nd3	nd3
nd5	co3	co3	co3	co3	co3	co3	co3	cox3	co3	co3	co3	co3	co3	co3	co3	co3	co3	co3	co3	co3
0	0	0	0	0	0	0	0	0	0	0	0	0	0	0	0	0	0	0	0	0
0	0	0	0	0	0	0	0	0	0	0	0	0	0	0	0	0	0	0	0	0
1	1	1	1	1	0	1	0	0	0	0	0	1	0	0	0	0	0	1	1	1
0	0	0	0	0	0	0	0	0	0	0	0	0	0	0	0	0	0	0	0	0
1	0	0	1	0	0	0	0	0	0	0	0	0	0	0	0	0	0	0	0	0
0	0	0	0	0	0	0	0	0	0	0	0	0	0	0	0	0	0	0	0	0
0	0	0	0	0	0	0	0	0	0	0	0	0	0	0	0	0	0	0	0	0	12
aedes	anoph	asciz	bibnio	blatt	coleoptera	culex	hemiptera	hymenoptera	isoptera	lepidoptera	mantod	mecop	megal	Odon	phasm	plecoptera	psoco	Siph	thys	trichop
nd3	nd3	nd3	nd3	nd3	nd3	nd3	nd3	nd3	nd3	nd3	nd3	nd3	nd3	nd3	nd3	nd3	nd3	nd3	nd3	nd3
nd6	cytb	cytb	cytb	cytb	cytb	cytb	cytb	cyb	cytb	cytb	cytb	cytb	cytb	cytb	cytb	cytb	cytb	cytb	cytb	cytb
0	0	0	1	0	0	0	0	0	0	0	0	0	0	0	0	0	0	0	0	0
0	0	0	0	0	0	0	0	0	0	0	0	0	0	0	0	0	0	0	0	0
0	0	1	1	0	0	1	0	0	0	0	0	0	0	0	0	0	0	0	1	1
0	0	0	0	0	0	0	0	0	0	0	0	0	0	0	0	0	0	0	0	0
0	0	0	1	0	0	0	0	0	0	0	0	0	0	0	0	0	0	0	0	0
0	0	0	1	0	0	0	0	0	0	0	0	0	0	0	0	0	0	0	0	0
0	0	0	1	0	0	0	0	0	0	0	0	0	0	0	0	0	0	0	0	0	9
aedes	anoph	asciz	bibnio	blatt	coleoptera	culex	hemiptera	hymenoptera	isoptera	lepidoptera	mantod	mecop	megal	Odon	phasm	plecoptera	psoco	Siph	thys	trichop
nd4	nd3	nd3	nd3	nd3	nd3	nd3	nd3	nd3	nd3	nd3	nd3	nd3	nd3	nd3	nd3	nd3	nd3	nd3	nd3	nd3
atp6	nd1	nd1	nd1	nd1	nd1	nd1	nd1	nd1	nd1	nd1	nd1	nd1	nd1	nd1	nd1	nd1	nd1	nd1	nd1	nd1
0	0	0	0	0	0	0	0	0	0	0	0	0	0	0	0	0	0	0	0	0
0	0	0	0	0	0	0	0	0	0	0	0	1	0	0	0	0	0	0	0	0
0	1	1	1	1	0	1	1	0	0	0	0	1	0	0	0	1	0	1	1	1
0	0	0	0	0	0	0	0	0	0	0	0	1	0	0	0	0	0	0	0	0
0	0	0	1	0	0	0	0	0	0	0	0	1	0	0	1	0	0	0	0	0
0	0	0	0	0	0	0	0	0	0	0	0	0	0	0	0	0	0	0	0	0
0	0	0	0	0	0	0	0	0	0	0	0	0	0	0	0	0	0	0	0	0	16
aedes	anoph	asciz	bibnio	blatt	coleoptera	culex	hemiptera	hymenoptera	isoptera	lepidoptera	mantod	mecop	megal	Odon	phasm	plecoptera	psoco	Siph	thys	trichop
nd4	nd3	nd3	nd3	nd3	nd3	nd3	nd3	nd3	nd3	nd3	nd3	nd3	nd3	nd3	nd3	nd3	nd3	nd3	nd3	nd3
atp8	nd2	nd2	nd2	nd2	nd2	nd2	nd2	nd2	nd2	nd2	nd2	nd2	nd2	nd2	nd2	nd2	nd2	nd2	nd2	nd2
0	0	0	1	0	0	0	0	0	0	0	0	0	0	0	0	0	0	0	0	0
0	0	0	0	0	0	0	0	0	0	0	0	1	0	1	0	0	0	0	0	0
1	1	0	1	1	0	0	1	0	0	0	0	1	0	1	0	0	0	1	1	1
0	0	0	0	0	0	0	0	0	0	0	0	1	0	1	0	0	0	0	0	0
0	0	0	1	0	0	0	0	0	0	0	0	1	0	1	1	0	0	0	0	0
0	0	0	1	0	0	0	0	0	0	0	0	0	0	0	0	0	0	0	0	0
0	0	0	1	0	0	0	0	0	0	0	0	1	0	1	0	0	0	0	0	0	23
aedes	anoph	asciz	bibnio	blatt	coleoptera	culex	hemiptera	hymenoptera	isoptera	lepidoptera	mantod	mecop	megal	Odon	phasm	plecoptera	psoco	Siph	thys	trichop
nd4	nd3	nd3	nd3	nd3	nd3	nd3	nd3	nd3	nd3	nd3	nd3	nd3	nd3	nd3	nd3	nd3	nd3	nd3	nd3	nd3
co1	nd4	nd4	nd4	nd4	nd4	nd4	nd4	nd4	nd4	nd4	nd4	nd4	nd4	nd4	nd4	nd4	nd4	nd4	nd4	nd4
0	0	0	0	0	0	0	1	0	0	0	0	0	0	1	0	0	0	0	0	0
0	0	0	1	0	0	0	1	0	0	0	0	1	0	1	0	0	0	0	0	0
0	1	1	1	1	0	0	1	0	0	0	0	1	0	1	0	1	0	1	1	1
0	0	0	1	0	0	0	1	0	0	0	0	1	0	1	0	0	0	0	0	0
0	0	0	1	0	0	0	1	0	0	0	0	1	0	1	1	0	0	0	0	0
0	0	0	0	0	0	0	1	0	0	0	0	1	0	1	0	0	0	0	0	0
0	0	0	1	0	0	0	1	0	0	0	0	1	0	1	0	0	0	0	0	0	33
												6
aedes	anoph	asciz	bibnio	blatt	coleoptera	culex	hemiptera	hymenoptera	isoptera	lepidoptera	mantod	mecop	megal	Odon	phasm	plecoptera	psoco	Siph	thys	trichop
nd4	nd3	nd3	nd3	nd3	nd3	nd3	nd3	nd3	nd3	nd3	nd3	nd3	nd3	nd3	nd3	nd3	nd3	nd3	nd3	nd3
co2	nd4l	nd4l	nd4l	nd4l	nd4l	nd4l	nd4l	nd4l	nd4l	nd4l	nd4l	nd4l	nd4l	nd4l	nd4l	nd4l	nd4l	nd4l	nd4l	nd4l
0	0	0	0	0	0	0	0	0	0	0	0	0	0	0	0	0	0	0	0	0
0	0	0	0	0	0	0	0	0	0	0	0	0	0	0	0	0	0	0	0	0
0	0	1	1	1	0	0	0	0	0	0	0	1	0	0	0	0	0	0	0	1
0	0	0	0	0	0	0	0	0	0	0	0	0	0	0	0	0	0	0	0	0
0	0	0	1	0	0	0	0	0	0	0	0	0	0	0	0	0	0	0	0	0
0	0	0	0	0	0	0	0	0	0	0	0	0	0	0	0	0	0	0	0	0
0	0	0	0	0	0	0	0	0	0	0	0	0	0	0	0	0	0	0	0	0	6
aedes	anoph	asciz	bibnio	blatt	coleoptera	culex	hemiptera	hymenoptera	isoptera	lepidoptera	mantod	mecop	megal	Odon	phasm	plecoptera	psoco	Siph	thys	trichop
nd4	nd3	nd3	nd3	nd3	nd3	nd3	nd3	nd3	nd3	nd3	nd3	nd3	nd3	nd3	nd3	nd3	nd3	nd3	nd3	nd3
co3	nd5	nd5	nd5	nd5	nd5	nd5	nd5	nd5	nd5	nd5	nd5	nd5	nd5	nd5	nd5	nd5	nd5	nd5	nd5	nd5
0	0	0	0	0	0	0	1	0	0	0	0	1	0	0	1	0	0	0	0	0
0	0	0	0	0	0	0	1	0	0	0	0	1	0	0	1	0	0	0	0	0
0	1	1	1	1	0	1	1	0	0	0	0	1	0	1	1	1	0	1	1	1
0	0	0	0	0	0	0	1	0	0	0	0	1	0	0	1	0	0	0	0	0
0	0	0	0	0	0	0	1	0	0	0	0	1	0	1	1	0	0	0	0	0
0	0	0	0	0	0	0	1	0	0	0	0	1	0	0	1	0	0	0	0	0
0	0	0	0	0	0	0	1	0	0	0	0	1	0	0	1	0	0	0	0	0	32
aedes	anoph	asciz	bibnio	blatt	coleoptera	culex	hemiptera	hymenoptera	isoptera	lepidoptera	mantod	mecop	megal	Odon	phasm	plecoptera	psoco	Siph	thys	trichop
nd4	nd3	nd3	nd3	nd3	nd3	nd3	nd3	nd3	nd3	nd3	nd3	nd3	nd3	nd3	nd3	nd3	nd3	nd3	nd3	nd3
cytb	nd6	nd6	nd6	nd6	nd6	nd6	nd6	nd6	nd6	nd6	nd6	nd6	nd6	nd6	nd6	nd6	nd6	nd6	nd6	nd6
0	0	0	1	0	0	0	0	0	0	0	0	0	0	1	0	0	0	0	0	0
0	0	0	1	0	0	0	0	0	0	0	0	0	0	1	0	0	0	0	0	0
0	1	1	1	1	0	0	0	0	0	0	0	1	0	1	0	0	0	0	1	1
0	0	0	1	0	0	0	0	0	0	0	0	0	0	1	0	0	0	0	0	0
0	0	0	1	0	0	0	0	0	0	0	0	1	0	1	1	0	0	0	0	0
0	0	0	1	0	0	0	0	0	0	0	0	0	0	1	0	0	0	0	0	0
0	0	0	1	0	0	0	0	0	0	0	0	0	0	1	0	0	0	0	0	0	22
aedes	anoph	asciz	bibnio	blatt	coleoptera	culex	hemiptera	hymenoptera	isoptera	lepidoptera	mantod	mecop	megal	Odon	phasm	plecoptera	psoco	Siph	thys	trichop
nd4	nd4	nd4	nd4	nd4	nd4	nd4	nd4	nd4	nd4	nd4	nd4	nd4	nd4	nd4	nd4	nd4	nd4	nd4	nd4	nd4
nd1	12s	12s	12s	12s	12s	12s	12s	12s	12s	12s	12s	12s	12s	12s	12s	12s	12s	12s	12s	12s
0	0	0	0	0	0	0	0	0	0	0	0	0	0	0	0	0	0	1	0	0
0	0	0	0	0	0	0	0	0	0	0	0	0	0	0	0	0	0	1	0	0
1	0	0	1	0	0	0	0	0	0	0	0	0	0	0	0	0	0	1	0	1
0	0	0	0	0	0	0	0	0	0	0	0	0	0	0	0	0	0	1	0	0
0	0	0	0	0	0	0	0	0	0	0	0	0	0	0	0	0	0	1	0	0
0	0	0	0	0	0	0	0	0	0	0	0	0	0	0	0	0	0	1	0	0
0	0	0	0	0	0	0	0	0	0	0	0	0	0	0	0	0	0	1	0	0	10
aedes	anoph	asciz	bibnio	blatt	coleoptera	culex	hemiptera	hymenoptera	isoptera	lepidoptera	mantod	mecop	megal	Odon	phasm	plecoptera	psoco	Siph	thys	trichop
nd4	nd4	nd4	nd4	nd4	nd4	nd4	nd4	nd4	nd4	nd4	nd4	nd4	nd4	nd4	nd4	nd4	nd4	nd4	nd4	nd4
nd1	16s	16s	16s	16s	16s	16s	16s	16s	16s	16s	16s	16s	16s	16s	16s	16s	16s	16s	16s	16s
0	0	0	0	0	0	0	0	0	0	0	0	0	0	0	0	0	0	0	0	0
0	0	0	0	0	0	0	0	0	0	0	0	0	0	0	0	0	0	0	0	0
0	0	0	1	0	0	0	0	0	0	0	0	1	1	0	1	1	0	0	0	0
0	0	0	0	0	0	0	0	0	0	0	0	0	0	0	0	0	0	0	0	0
0	0	0	1	0	0	0	0	0	0	0	0	0	0	0	0	0	0	0	0	0
0	0	0	0	0	0	0	0	0	0	0	0	0	0	0	0	0	0	0	0	0
0	0	0	0	0	0	0	0	0	0	0	0	0	0	0	0	0	0	0	0	0	6
aedes	anoph	asciz	bibnio	blatt	coleoptera	culex	hemiptera	hymenoptera	isoptera	lepidoptera	mantod	mecop	megal	Odon	phasm	plecoptera	psoco	Siph	thys	trichop
nd4	nd4	nd4	nd4	nd4	nd4	nd4	nd4	nd4	nd4	nd4	nd4	nd4	nd4	nd4	nd4	nd4	nd4	nd4	nd4	nd4
nd2	atp6	atp6	atp6	atp6	atp6	atp6	atp6	atp6	atp6	atp6	atp6	atp6	atp6	atp6	atp6	atp6	atp6	atp6	atp6	atp6
0	0	0	0	0	0	0	0	0	0	0	0	0	0	0	0	0	0	0	0	0
0	0	0	0	0	0	0	0	0	0	0	0	0	0	0	0	0	0	0	0	0
0	0	1	0	1	0	0	0	0	0	0	0	0	0	0	0	0	0	1	1	1
0	0	0	0	0	0	0	0	0	0	0	0	0	0	0	0	0	0	0	0	0
0	0	0	0	0	0	0	0	0	0	0	0	0	0	0	0	0	0	1	0	0
0	0	0	0	0	0	0	0	0	0	0	0	0	0	0	0	0	0	0	0	0
0	0	0	0	0	0	0	0	0	0	0	0	0	0	0	0	0	0	0	0	0	6
aedes	anoph	asciz	bibnio	blatt	coleoptera	culex	hemiptera	hymenoptera	isoptera	lepidoptera	mantod	mecop	megal	Odon	phasm	plecoptera	psoco	Siph	thys	trichop
nd4	nd4	nd4	nd4	nd4	nd4	nd4	nd4	nd4	nd4	nd4	nd4	nd4	nd4	nd4	nd4	nd4	nd4	nd4	nd4	nd4
nd3	atp8	atp8	atp8	atp8	atp8	atp8	atp8	atp8	atp8	atp8	atp8	atp8	atp8	atp8	atp8	atp8	atp8	atp8	atp8	atp8
0	0	0	0	0	0	0	0	0	0	0	0	0	0	0	0	0	0	0	0	0
0	0	0	0	0	0	0	0	0	0	0	0	0	0	0	0	0	0	0	0	0
1	0	0	0	0	0	0	0	0	0	0	0	0	0	0	0	0	0	0	0	1
0	0	0	0	0	0	0	0	0	0	0	0	0	0	0	0	0	0	0	0	0
0	0	0	0	0	0	0	0	0	0	0	0	0	0	0	0	0	0	0	0	0
0	0	0	0	0	0	0	0	0	0	0	0	0	0	0	0	0	0	0	0	0
0	0	0	0	0	0	1	0	0	0	0	0	0	0	0	0	0	0	0	0	0	3
aedes	anoph	asciz	bibnio	blatt	coleoptera	culex	hemiptera	hymenoptera	isoptera	lepidoptera	mantod	mecop	megal	Odon	phasm	plecoptera	psoco	Siph	thys	trichop
nd4	nd4	nd4	nd4	nd4	nd4	nd4	nd4	nd4	nd4	nd4	nd4	nd4	nd4	nd4	nd4	nd4	nd4	nd4	nd4	nd4
nd4l	co1	co1	co1	co1	co1	co1	co1	cox1	co1	co1	co1	co1	co1	co1	co1	co1	co1	co1	co1	co1
0	0	0	1	0	0	0	0	0	0	0	0	0	0	0	0	0	0	0	0	0
0	0	0	0	0	0	0	0	0	0	0	0	0	0	0	0	0	0	0	0	0
1	1	1	1	1	0	1	0	0	0	0	0	1	0	0	0	0	0	1	1	1
0	0	0	0	0	0	0	0	0	0	0	0	0	0	0	0	0	0	0	0	0
0	0	0	1	0	0	0	0	0	0	0	0	1	0	0	0	0	0	0	0	0
0	0	0	1	0	0	0	0	0	0	0	0	0	0	0	0	0	0	0	0	0
0	0	0	1	0	0	0	0	0	0	0	0	0	0	0	0	0	0	0	0	0	15
aedes	anoph	asciz	bibnio	blatt	coleoptera	culex	hemiptera	hymenoptera	isoptera	lepidoptera	mantod	mecop	megal	Odon	phasm	plecoptera	psoco	Siph	thys	trichop
nd4	nd4	nd4	nd4	nd4	nd4	nd4	nd4	nd4	nd4	nd4	nd4	nd4	nd4	nd4	nd4	nd4	nd4	nd4	nd4	nd4
nd5	co2	co2	co2	co2	co2	co2	co2	cox2	co2	co2	co2	co2	co2	co2	co2	co2	co2	co2	co2	co2
1	0	0	0	0	0	0	0	0	0	0	0	0	0	0	0	0	0	0	0	0
1	0	0	0	0	0	0	0	0	0	0	0	0	0	0	0	0	0	0	0	0
1	0	1	0	0	0	0	0	0	0	0	0	1	0	0	0	0	0	1	1	1
1	0	0	0	0	0	0	0	0	0	0	0	0	0	0	0	0	0	0	0	0
1	0	0	0	0	0	0	0	0	0	0	0	0	0	0	0	0	0	0	0	0
1	0	0	0	0	0	0	0	0	0	0	0	0	0	0	0	0	0	0	0	0
1	0	0	0	0	0	0	0	0	0	0	0	0	0	0	0	0	0	0	0	0	12
aedes	anoph	asciz	bibnio	blatt	coleoptera	culex	hemiptera	hymenoptera	isoptera	lepidoptera	mantod	mecop	megal	Odon	phasm	plecoptera	psoco	Siph	thys	trichop
nd4	nd4	nd4	nd4	nd4	nd4	nd4	nd4	nd4	nd4	nd4	nd4	nd4	nd4	nd4	nd4	nd4	nd4	nd4	nd4	nd4
nd6	co3	co3	co3	co3	co3	co3	co3	cox3	co3	co3	co3	co3	co3	co3	co3	co3	co3	co3	co3	co3
0	0	0	0	0	0	0	0	0	0	0	0	0	0	0	0	0	0	0	0	0
0	0	0	0	0	0	0	0	0	0	0	0	0	0	0	0	0	0	0	0	0
0	0	1	1	1	0	0	0	0	0	0	0	0	0	0	0	0	0	1	0	1
0	0	0	0	0	0	0	0	0	0	0	0	0	0	0	0	0	0	0	0	0
0	0	0	0	0	0	0	0	0	0	0	0	0	0	0	0	0	0	0	0	0
0	0	0	0	0	0	0	0	0	0	0	0	0	0	0	0	0	0	0	0	0
0	0	0	0	0	0	0	0	0	0	0	0	0	0	0	0	0	0	0	0	0	5
aedes	anoph	asciz	bibnio	blatt	coleoptera	culex	hemiptera	hymenoptera	isoptera	lepidoptera	mantod	mecop	megal	Odon	phasm	plecoptera	psoco	Siph	thys	trichop
nd4l	nd4	nd4	nd4	nd4	nd4	nd4	nd4	nd4	nd4	nd4	nd4	nd4	nd4	nd4	nd4	nd4	nd4	nd4	nd4	nd4
atp6	cytb	cytb	cytb	cytb	cytb	cytb	cytb	cyb	cytb	cytb	cytb	cytb	cytb	cytb	cytb	cytb	cytb	cytb	cytb	cytb
0	0	0	0	0	0	0	0	0	0	0	0	0	0	0	0	0	0	0	0	0
0	0	0	0	0	0	0	0	0	0	0	0	0	0	0	0	0	0	0	0	0
0	0	1	1	0	0	0	0	0	0	0	0	0	0	0	0	0	0	0	0	1
0	0	0	0	0	0	0	0	0	0	0	0	0	0	0	0	0	0	0	0	0
0	0	0	1	0	0	0	0	0	0	0	0	0	0	0	0	0	0	0	0	1
0	0	0	0	0	0	0	0	0	0	0	0	0	0	0	0	0	0	0	0	0
0	0	0	0	0	0	0	0	0	0	0	0	0	0	0	0	0	0	0	0	0	5
aedes	anoph	asciz	bibnio	blatt	coleoptera	culex	hemiptera	hymenoptera	isoptera	lepidoptera	mantod	mecop	megal	Odon	phasm	plecoptera	psoco	Siph	thys	trichop
nd4l	nd4	nd4	nd4	nd4	nd4	nd4	nd4	nd4	nd4	nd4	nd4	nd4	nd4	nd4	nd4	nd4	nd4	nd4	nd4	nd4
atp8	nd1	nd1	nd1	nd1	nd1	nd1	nd1	nd1	nd1	nd1	nd1	nd1	nd1	nd1	nd1	nd1	nd1	nd1	nd1	nd1
0	0	0	0	0	0	0	0	0	0	0	0	1	0	0	0	0	0	0	0	0
0	0	0	0	0	0	0	0	0	0	0	0	1	0	0	0	0	0	0	0	0
1	1	1	1	1	0	0	0	0	0	0	0	1	0	0	0	0	1	1	1	1
0	0	0	0	0	0	0	0	0	0	0	0	1	0	0	0	0	0	0	0	0
0	0	0	1	0	0	0	0	0	0	0	0	1	0	0	0	0	0	0	0	0
0	0	0	0	0	0	0	0	0	0	0	0	1	0	0	0	0	0	0	0	0
0	0	0	0	0	0	0	0	0	0	0	0	1	0	0	0	0	0	0	0	0	17
aedes	anoph	asciz	bibnio	blatt	coleoptera	culex	hemiptera	hymenoptera	isoptera	lepidoptera	mantod	mecop	megal	Odon	phasm	plecoptera	psoco	Siph	thys	trichop
nd4l	nd4	nd4	nd4	nd4	nd4	nd4	nd4	nd4	nd4	nd4	nd4	nd4	nd4	nd4	nd4	nd4	nd4	nd4	nd4	nd4
co1	nd2	nd2	nd2	nd2	nd2	nd2	nd2	nd2	nd2	nd2	nd2	nd2	nd2	nd2	nd2	nd2	nd2	nd2	nd2	nd2
0	0	0	0	0	0	0	0	0	0	0	0	1	0	0	0	0	0	0	0	0
0	0	0	0	0	0	0	0	0	0	0	0	1	0	0	0	0	0	0	0	0
0	1	0	1	1	0	1	0	0	0	0	0	1	1	1	0	0	0	1	0	1
0	0	0	0	0	0	0	0	0	0	0	0	1	0	0	0	0	0	0	0	0
0	0	0	0	0	0	0	0	0	0	0	0	1	0	0	0	0	0	1	0	0
0	0	0	0	0	0	0	0	0	0	0	0	1	0	0	0	0	0	0	0	0
0	0	0	0	0	0	0	0	0	0	0	0	1	0	0	0	0	0	0	0	0	16
aedes	anoph	asciz	bibnio	blatt	coleoptera	culex	hemiptera	hymenoptera	isoptera	lepidoptera	mantod	mecop	megal	Odon	phasm	plecoptera	psoco	Siph	thys	trichop
nd4l	nd4	nd4	nd4	nd4	nd4	nd4	nd4	nd4	nd4	nd4	nd4	nd4	nd4	nd4	nd4	nd4	nd4	nd4	nd4	nd4
co2	nd3	nd3	nd3	nd3	nd3	nd3	nd3	nd3	nd3	nd3	nd3	nd3	nd3	nd3	nd3	nd3	nd3	nd3	nd3	nd3
0	0	0	0	0	0	0	0	0	0	0	0	0	0	0	0	0	0	0	0	0
0	0	0	0	0	0	0	0	0	0	0	0	0	0	0	0	0	0	0	0	0
0	0	1	1	1	0	0	0	0	0	0	0	1	0	0	0	0	0	0	0	1
0	0	0	0	0	0	0	0	0	0	0	0	0	0	0	0	0	0	0	0	0
0	0	0	0	0	0	0	0	0	0	0	0	1	0	0	0	0	0	0	0	0
0	0	0	0	0	0	0	0	0	0	0	0	0	0	0	0	0	0	0	0	0
0	0	0	0	0	0	0	0	0	0	0	0	0	0	0	0	0	0	0	0	0	6
aedes	anoph	asciz	bibnio	blatt	coleoptera	culex	hemiptera	hymenoptera	isoptera	lepidoptera	mantod	mecop	megal	Odon	phasm	plecoptera	psoco	Siph	thys	trichop
nd4l	nd4	nd4	nd4	nd4	nd4	nd4	nd4	nd4	nd4	nd4	nd4	nd4	nd4	nd4	nd4	nd4	nd4	nd4	nd4	nd4
co3	nd4l	nd4l	nd4l	nd4l	nd4l	nd4l	nd4l	nd4l	nd4l	nd4l	nd4l	nd4l	nd4l	nd4l	nd4l	nd4l	nd4l	nd4l	nd4l	nd4l
0	0	0	0	0	0	0	0	0	0	0	0	0	0	0	0	0	0	0	0	0
0	0	0	0	0	0	0	0	0	0	0	0	0	0	0	0	0	0	0	0	0
0	0	1	1	0	0	0	0	0	0	0	0	0	0	0	0	0	0	0	0	1
0	0	0	0	0	0	0	0	0	0	0	0	0	0	0	0	0	0	0	0	0
0	0	0	0	0	0	0	0	0	0	0	0	0	0	0	0	0	0	0	0	0
0	0	0	0	0	0	0	0	0	0	0	0	0	0	0	0	0	0	0	0	0
0	0	0	0	0	0	0	0	0	0	0	0	0	0	0	0	0	0	0	0	0	3
aedes	anoph	asciz	bibnio	blatt	coleoptera	culex	hemiptera	hymenoptera	isoptera	lepidoptera	mantod	mecop	megal	Odon	phasm	plecoptera	psoco	Siph	thys	trichop
nd4l	nd4	nd4	nd4	nd4	nd4	nd4	nd4	nd4	nd4	nd4	nd4	nd4	nd4	nd4	nd4	nd4	nd4	nd4	nd4	nd4
cytb	nd5	nd5	nd5	nd5	nd5	nd5	nd5	nd5	nd5	nd5	nd5	nd5	nd5	nd5	nd5	nd5	nd5	nd5	nd5	nd5
0	0	0	0	0	0	0	0	0	0	0	0	1	0	0	0	0	0	0	0	0
0	0	0	0	0	0	0	0	0	0	0	0	1	0	0	0	0	0	0	0	0
0	1	1	1	1	0	1	1	0	0	0	0	1	1	0	0	1	1	1	1	1
0	0	0	0	0	0	0	0	0	0	0	0	1	0	0	0	0	0	0	0	0
0	0	0	1	0	0	0	0	0	0	0	0	1	0	0	0	0	0	0	0	0
0	0	0	0	0	0	0	0	0	0	0	0	1	0	0	0	0	0	0	0	0
0	0	0	0	0	0	0	0	0	0	0	0	1	0	0	0	0	0	0	0	0	20
aedes	anoph	asciz	bibnio	blatt	coleoptera	culex	hemiptera	hymenoptera	isoptera	lepidoptera	mantod	mecop	megal	Odon	phasm	plecoptera	psoco	Siph	thys	trichop
nd4l	nd4	nd4	nd4	nd4	nd4	nd4	nd4	nd4	nd4	nd4	nd4	nd4	nd4	nd4	nd4	nd4	nd4	nd4	nd4	nd4
nd1	nd6	nd6	nd6	nd6	nd6	nd6	nd6	nd6	nd6	nd6	nd6	nd6	nd6	nd6	nd6	nd6	nd6	nd6	nd6	nd6
0	0	0	0	0	0	0	0	0	0	0	0	0	0	0	0	0	0	0	0	1
0	0	0	0	0	0	0	0	0	0	0	0	0	0	0	0	0	0	0	0	1
0	0	1	1	1	0	0	0	0	0	0	0	1	0	1	0	1	0	0	1	1
0	0	0	0	0	0	0	0	0	0	0	0	0	0	0	0	0	0	0	0	1
0	0	0	1	0	0	0	0	0	0	0	0	0	0	0	0	0	0	0	0	1
0	0	0	0	0	0	0	0	0	0	0	0	0	0	0	0	0	0	0	0	1
0	0	0	0	0	0	0	0	0	0	0	0	0	0	0	0	0	0	0	0	1	15
aedes	anoph	asciz	bibnio	blatt	coleoptera	culex	hemiptera	hymenoptera	isoptera	lepidoptera	mantod	mecop	megal	Odon	phasm	plecoptera	psoco	Siph	thys	trichop
nd4l	nd4l	nd4l	nd4l	nd4l	nd4l	nd4l	nd4l	nd4l	nd4l	nd4l	nd4l	nd4l	nd4l	nd4l	nd4l	nd4l	nd4l	nd4l	nd4l	nd4l
nd1	12s	12s	12s	12s	12s	12s	12s	12s	12s	12s	12s	12s	12s	12s	12s	12s	12s	12s	12s	12s
0	0	0	0	0	0	0	0	0	0	0	0	0	0	0	0	0	0	1	0	0
0	0	0	1	0	0	0	0	0	0	0	0	0	0	0	0	0	0	1	0	0
1	0	0	1	0	0	0	0	0	0	0	0	1	0	0	0	0	0	1	0	1
0	0	0	1	0	0	0	0	0	0	0	0	0	0	0	0	0	0	1	0	0
0	0	0	1	0	0	0	0	0	0	0	0	1	0	0	0	0	0	1	0	0
0	0	0	0	0	0	0	0	0	0	0	0	0	0	0	0	0	0	1	0	0
0	0	0	1	0	0	0	0	0	0	0	0	0	0	0	0	0	0	1	0	0	16
aedes	anoph	asciz	bibnio	blatt	coleoptera	culex	hemiptera	hymenoptera	isoptera	lepidoptera	mantod	mecop	megal	Odon	phasm	plecoptera	psoco	Siph	thys	trichop
nd4l	nd4l	nd4l	nd4l	nd4l	nd4l	nd4l	nd4l	nd4l	nd4l	nd4l	nd4l	nd4l	nd4l	nd4l	nd4l	nd4l	nd4l	nd4l	nd4l	nd4l
nd2	16s	16s	16s	16s	16s	16s	16s	16s	16s	16s	16s	16s	16s	16s	16s	16s	16s	16s	16s	16s
0	0	0	1	0	0	0	0	0	0	0	0	0	0	0	0	0	0	0	0	0
0	0	0	1	0	0	0	0	0	0	0	0	0	0	0	0	0	0	0	0	0
0	0	0	1	0	0	0	0	0	0	0	0	0	0	0	0	1	0	0	0	0
0	0	0	1	0	0	0	0	0	0	0	0	0	0	0	0	0	0	0	0	0
0	0	0	1	0	0	0	0	0	0	0	0	1	0	0	0	1	0	0	0	0
0	0	0	1	0	0	0	0	0	0	0	0	0	0	0	0	0	0	0	0	0
0	0	0	1	0	0	0	0	0	0	0	0	0	0	0	0	0	0	0	0	0	10
aedes	anoph	asciz	bibnio	blatt	coleoptera	culex	hemiptera	hymenoptera	isoptera	lepidoptera	mantod	mecop	megal	Odon	phasm	plecoptera	psoco	Siph	thys	trichop
nd4l	nd4l	nd4l	nd4l	nd4l	nd4l	nd4l	nd4l	nd4l	nd4l	nd4l	nd4l	nd4l	nd4l	nd4l	nd4l	nd4l	nd4l	nd4l	nd4l	nd4l
nd3	atp6	atp6	atp6	atp6	atp6	atp6	atp6	atp6	atp6	atp6	atp6	atp6	atp6	atp6	atp6	atp6	atp6	atp6	atp6	atp6
0	0	0	0	0	0	0	0	0	0	0	0	0	0	0	0	0	0	0	0	0
0	0	0	0	0	0	0	0	0	0	0	0	0	0	0	0	0	0	0	0	0
1	1	1	1	1	0	0	0	0	0	0	0	0	0	0	0	0	0	1	1	1
0	0	0	0	0	0	0	0	0	0	0	0	0	0	0	0	0	0	0	0	0
1	0	0	0	0	0	0	0	0	0	0	0	0	0	0	1	0	0	0	0	0
0	0	0	0	0	0	0	0	0	0	0	0	0	0	0	0	0	0	0	0	0
0	0	0	0	0	0	0	0	0	0	0	0	0	0	0	0	0	0	0	0	0	10
aedes	anoph	asciz	bibnio	blatt	coleoptera	culex	hemiptera	hymenoptera	isoptera	lepidoptera	mantod	mecop	megal	Odon	phasm	plecoptera	psoco	Siph	thys	trichop
nd4l	nd4l	nd4l	nd4l	nd4l	nd4l	nd4l	nd4l	nd4l	nd4l	nd4l	nd4l	nd4l	nd4l	nd4l	nd4l	nd4l	nd4l	nd4l	nd4l	nd4l
nd4	atp8	atp8	atp8	atp8	atp8	atp8	atp8	atp8	atp8	atp8	atp8	atp8	atp8	atp8	atp8	atp8	atp8	atp8	atp8	atp8
1	0	0	0	0	0	0	0	0	0	0	0	0	0	0	0	0	0	0	0	0
1	0	0	0	0	0	0	0	0	0	0	0	0	0	0	0	0	0	0	0	0
1	0	1	0	0	0	0	0	0	0	0	0	0	0	0	0	0	0	0	0	1
1	0	0	0	0	0	0	0	0	0	0	0	0	0	0	0	0	0	0	0	0
1	0	0	0	0	0	0	0	0	0	0	0	0	0	0	0	0	0	0	0	0
1	0	0	0	0	0	0	0	0	0	0	0	0	0	0	0	0	0	0	0	0
1	0	0	0	0	0	0	0	0	0	0	0	0	0	0	0	0	0	0	0	0	9
aedes	anoph	asciz	bibnio	blatt	coleoptera	culex	hemiptera	hymenoptera	isoptera	lepidoptera	mantod	mecop	megal	Odon	phasm	plecoptera	psoco	Siph	thys	trichop
nd4l	nd4l	nd4l	nd4l	nd4l	nd4l	nd4l	nd4l	nd4l	nd4l	nd4l	nd4l	nd4l	nd4l	nd4l	nd4l	nd4l	nd4l	nd4l	nd4l	nd4l
nd5	co1	co1	co1	co1	co1	co1	co1	cox1	co1	co1	co1	co1	co1	co1	co1	co1	co1	co1	co1	co1
0	0	0	0	0	0	0	0	0	0	0	0	1	0	0	0	0	0	0	0	0
0	0	0	1	0	0	0	0	0	0	0	0	1	0	0	0	0	0	0	0	0
0	1	1	1	1	0	1	0	0	0	0	0	1	0	0	0	0	0	1	1	1
0	0	0	1	0	0	0	0	0	0	0	0	1	0	0	0	0	0	0	0	0
0	0	0	1	0	0	0	0	0	0	0	0	1	0	0	0	0	0	0	0	0
0	0	0	0	0	0	0	0	0	0	0	0	1	0	0	0	0	0	0	0	0
0	0	0	1	0	0	0	0	0	0	0	0	1	0	0	0	0	0	0	0	0	19
aedes	anoph	asciz	bibnio	blatt	coleoptera	culex	hemiptera	hymenoptera	isoptera	lepidoptera	mantod	mecop	megal	Odon	phasm	plecoptera	psoco	Siph	thys	trichop
nd4l	nd4l	nd4l	nd4l	nd4l	nd4l	nd4l	nd4l	nd4l	nd4l	nd4l	nd4l	nd4l	nd4l	nd4l	nd4l	nd4l	nd4l	nd4l	nd4l	nd4l
nd6	co2	co2	co2	co2	co2	co2	co2	cox2	co2	co2	co2	co2	co2	co2	co2	co2	co2	co2	co2	co2
0	0	0	0	0	0	0	0	0	0	0	0	0	0	0	0	0	0	0	0	0
0	0	0	0	0	0	0	0	0	0	0	0	0	0	0	0	0	0	0	0	0
0	1	1	0	0	0	1	0	0	0	0	0	1	0	1	0	1	0	1	1	1
0	0	0	0	0	0	0	0	0	0	0	0	0	0	0	0	0	0	0	0	0
0	0	0	0	0	0	0	0	0	0	0	0	1	0	0	0	0	0	0	0	0
0	0	0	0	0	0	0	0	0	0	0	0	0	0	0	0	0	0	0	0	0
0	0	0	0	0	0	0	0	0	0	0	0	1	0	0	0	0	0	0	0	0	11
aedes	anoph	asciz	bibnio	blatt	coleoptera	culex	hemiptera	hymenoptera	isoptera	lepidoptera	mantod	mecop	megal	Odon	phasm	plecoptera	psoco	Siph	thys	trichop
nd5	nd4l	nd4l	nd4l	nd4l	nd4l	nd4l	nd4l	nd4l	nd4l	nd4l	nd4l	nd4l	nd4l	nd4l	nd4l	nd4l	nd4l	nd4l	nd4l	nd4l
atp6	co3	co3	co3	co3	co3	co3	co3	cox3	co3	co3	co3	co3	co3	co3	co3	co3	co3	co3	co3	co3
0	0	0	0	0	0	0	0	0	0	0	0	0	0	0	0	0	0	0	0	0
0	0	0	0	0	0	0	0	0	0	0	0	0	0	0	0	0	0	0	0	0
0	0	1	1	1	0	0	0	0	0	0	0	1	0	0	0	0	0	1	1	1
0	0	0	0	0	0	0	0	0	0	0	0	0	0	0	0	0	0	0	0	0
0	0	0	1	0	0	0	0	0	0	0	0	1	0	0	1	0	0	0	0	0
0	0	0	0	0	0	0	0	0	0	0	0	0	0	0	0	0	0	0	0	0
0	0	0	0	0	0	0	0	0	0	0	0	0	0	0	0	0	0	0	0	0	10
aedes	anoph	asciz	bibnio	blatt	coleoptera	culex	hemiptera	hymenoptera	isoptera	lepidoptera	mantod	mecop	megal	Odon	phasm	plecoptera	psoco	Siph	thys	trichop
nd5	nd4l	nd4l	nd4l	nd4l	nd4l	nd4l	nd4l	nd4l	nd4l	nd4l	nd4l	nd4l	nd4l	nd4l	nd4l	nd4l	nd4l	nd4l	nd4l	nd4l
atp8	cytb	cytb	cytb	cytb	cytb	cytb	cytb	cyb	cytb	cytb	cytb	cytb	cytb	cytb	cytb	cytb	cytb	cytb	cytb	cytb
0	0	0	1	0	0	0	0	0	0	0	0	0	0	0	0	0	0	0	0	0
0	0	0	1	0	0	0	0	0	0	0	0	0	0	0	0	0	0	0	0	0
0	0	1	1	0	0	1	0	0	0	0	0	1	0	0	0	0	0	0	0	1
0	0	0	1	0	0	0	0	0	0	0	0	0	0	0	0	0	0	0	0	0
0	0	0	1	0	0	0	0	0	0	0	0	0	0	0	0	0	0	0	0	1
0	0	0	1	0	0	0	0	0	0	0	0	0	0	0	0	0	0	0	0	0
0	0	0	1	0	0	0	0	0	0	0	0	0	0	0	0	0	0	0	0	0	12
aedes	anoph	asciz	bibnio	blatt	coleoptera	culex	hemiptera	hymenoptera	isoptera	lepidoptera	mantod	mecop	megal	Odon	phasm	plecoptera	psoco	Siph	thys	trichop
nd5	nd4l	nd4l	nd4l	nd4l	nd4l	nd4l	nd4l	nd4l	nd4l	nd4l	nd4l	nd4l	nd4l	nd4l	nd4l	nd4l	nd4l	nd4l	nd4l	nd4l
co1	nd1	nd1	nd1	nd1	nd1	nd1	nd1	nd1	nd1	nd1	nd1	nd1	nd1	nd1	nd1	nd1	nd1	nd1	nd1	nd1
0	0	0	1	0	0	0	0	0	0	0	0	0	0	0	0	0	0	0	0	0
0	0	0	1	0	0	0	0	0	0	0	0	0	0	0	0	0	0	0	0	0
0	1	1	1	1	0	1	1	0	0	0	0	1	0	0	0	0	0	1	0	1
0	0	0	1	0	0	0	0	0	0	0	0	0	0	0	0	0	0	0	0	0
0	0	0	1	0	0	0	0	0	0	0	0	1	0	0	0	0	0	0	0	0
0	0	0	1	0	0	0	0	0	0	0	0	0	0	0	0	0	0	0	0	0
0	0	0	1	0	0	0	0	0	0	0	0	1	0	0	0	0	0	0	0	0	17
aedes	anoph	asciz	bibnio	blatt	coleoptera	culex	hemiptera	hymenoptera	isoptera	lepidoptera	mantod	mecop	megal	Odon	phasm	plecoptera	psoco	Siph	thys	trichop
nd5	nd4l	nd4l	nd4l	nd4l	nd4l	nd4l	nd4l	nd4l	nd4l	nd4l	nd4l	nd4l	nd4l	nd4l	nd4l	nd4l	nd4l	nd4l	nd4l	nd4l
co2	nd2	nd2	nd2	nd2	nd2	nd2	nd2	nd2	nd2	nd2	nd2	nd2	nd2	nd2	nd2	nd2	nd2	nd2	nd2	nd2
0	0	0	0	0	0	0	0	0	0	0	0	1	0	0	0	0	0	0	0	0
0	0	0	0	0	0	0	0	0	0	0	0	1	0	0	0	0	0	0	0	0
0	1	0	1	1	0	1	1	0	0	0	0	1	0	1	0	1	0	1	0	1
0	0	0	0	0	0	0	0	0	0	0	0	1	0	0	0	0	0	0	0	0
0	0	0	1	0	0	0	0	0	0	0	0	1	0	0	0	1	0	0	0	0
0	0	0	0	0	0	0	0	0	0	0	0	1	0	0	0	0	0	0	0	0
0	0	0	0	0	0	0	0	0	0	0	0	1	0	0	0	0	0	0	0	0	18
aedes	anoph	asciz	bibnio	blatt	coleoptera	culex	hemiptera	hymenoptera	isoptera	lepidoptera	mantod	mecop	megal	Odon	phasm	plecoptera	psoco	Siph	thys	trichop
nd5	nd4l	nd4l	nd4l	nd4l	nd4l	nd4l	nd4l	nd4l	nd4l	nd4l	nd4l	nd4l	nd4l	nd4l	nd4l	nd4l	nd4l	nd4l	nd4l	nd4l
co3	nd3	nd3	nd3	nd3	nd3	nd3	nd3	nd3	nd3	nd3	nd3	nd3	nd3	nd3	nd3	nd3	nd3	nd3	nd3	nd3
0	0	0	0	0	0	0	0	0	0	0	0	0	0	0	0	0	0	0	0	0
0	0	0	1	0	0	0	0	0	0	0	0	0	0	0	0	0	0	0	0	0
0	0	1	1	1	0	0	0	0	0	0	0	0	0	0	0	0	0	0	1	1
0	0	0	1	0	0	0	0	0	0	0	0	0	0	0	0	0	0	0	0	0
0	0	0	1	0	0	0	0	0	0	0	0	1	0	0	0	0	0	0	0	0
0	0	0	0	0	0	0	0	0	0	0	0	0	0	0	0	0	0	0	0	0
0	0	0	1	0	0	0	0	0	0	0	0	0	0	0	0	0	0	0	0	0	10
aedes	anoph	asciz	bibnio	blatt	coleoptera	culex	hemiptera	hymenoptera	isoptera	lepidoptera	mantod	mecop	megal	Odon	phasm	plecoptera	psoco	Siph	thys	trichop
nd5	nd4l	nd4l	nd4l	nd4l	nd4l	nd4l	nd4l	nd4l	nd4l	nd4l	nd4l	nd4l	nd4l	nd4l	nd4l	nd4l	nd4l	nd4l	nd4l	nd4l
cytb	nd4	nd4	nd4	nd4	nd4	nd4	nd4	nd4	nd4	nd4	nd4	nd4	nd4	nd4	nd4	nd4	nd4	nd4	nd4	nd4
0	0	0	0	0	0	0	0	0	0	0	0	0	0	1	0	0	0	0	0	0
0	0	0	1	0	0	0	0	0	0	0	0	0	0	1	0	0	0	0	0	0
0	1	1	1	1	0	0	1	0	0	0	0	1	0	1	0	0	0	1	1	1
0	0	0	1	0	0	0	0	0	0	0	0	0	0	1	0	0	0	0	0	0
0	0	0	1	0	0	0	0	0	0	0	0	1	0	1	0	1	0	0	0	0
0	0	0	0	0	0	0	0	0	0	0	0	0	0	1	0	0	0	0	0	0
0	0	0	1	0	0	0	0	0	0	0	0	1	0	1	0	0	0	0	0	0	23
aedes	anoph	asciz	bibnio	blatt	coleoptera	culex	hemiptera	hymenoptera	isoptera	lepidoptera	mantod	mecop	megal	Odon	phasm	plecoptera	psoco	Siph	thys	trichop
nd5	nd4l	nd4l	nd4l	nd4l	nd4l	nd4l	nd4l	nd4l	nd4l	nd4l	nd4l	nd4l	nd4l	nd4l	nd4l	nd4l	nd4l	nd4l	nd4l	nd4l
nd1	nd5	nd5	nd5	nd5	nd5	nd5	nd5	nd5	nd5	nd5	nd5	nd5	nd5	nd5	nd5	nd5	nd5	nd5	nd5	nd5
0	0	0	1	0	0	0	0	0	0	0	0	0	0	0	0	0	0	0	0	0
0	0	0	1	0	0	0	0	0	0	0	0	0	0	0	0	0	0	0	0	0
1	1	1	1	1	0	0	1	0	0	0	0	1	0	1	0	0	0	1	1	1
0	0	0	1	0	0	0	0	0	0	0	0	0	0	0	0	0	0	0	0	0
0	0	0	1	0	0	0	0	0	0	0	0	1	0	1	0	0	0	0	0	0
0	0	0	1	0	0	0	0	0	0	0	0	0	0	0	0	0	0	0	0	0
0	0	0	1	0	0	0	0	0	0	0	0	1	0	1	0	0	0	0	0	0	21
aedes	anoph	asciz	bibnio	blatt	coleoptera	culex	hemiptera	hymenoptera	isoptera	lepidoptera	mantod	mecop	megal	Odon	phasm	plecoptera	psoco	Siph	thys	trichop
nd5	nd4l	nd4l	nd4l	nd4l	nd4l	nd4l	nd4l	nd4l	nd4l	nd4l	nd4l	nd4l	nd4l	nd4l	nd4l	nd4l	nd4l	nd4l	nd4l	nd4l
nd1	nd6	nd6	nd6	nd6	nd6	nd6	nd6	nd6	nd6	nd6	nd6	nd6	nd6	nd6	nd6	nd6	nd6	nd6	nd6	nd6
0	0	0	1	0	0	0	0	0	0	0	0	0	0	0	0	0	0	0	0	1
0	0	0	1	0	0	0	0	0	0	0	0	0	0	0	0	0	0	0	0	1
1	0	1	1	1	0	1	0	0	0	0	0	1	0	1	0	0	0	0	0	1
0	0	0	1	0	0	0	0	0	0	0	0	0	0	0	0	0	0	0	0	1
0	0	0	1	0	0	1	0	0	0	0	0	1	0	1	0	0	0	0	0	1
0	0	0	1	0	0	0	0	0	0	0	0	0	0	0	0	0	0	0	0	1
0	0	0	1	0	0	0	0	0	0	0	0	1	0	0	0	0	0	0	0	1	24
aedes	anoph	asciz	bibnio	blatt	coleoptera	culex	hemiptera	hymenoptera	isoptera	lepidoptera	mantod	mecop	megal	Odon	phasm	plecoptera	psoco	Siph	thys	trichop
nd5	nd5	nd5	nd5	nd5	nd5	nd5	nd5	nd5	nd5	nd5	nd5	nd5	nd5	nd5	nd5	nd5	nd5	nd5	nd5	nd5
nd2	12s	12s	12s	12s	12s	12s	12s	12s	12s	12s	12s	12s	12s	12s	12s	12s	12s	12s	12s	12s
0	0	0	0	0	0	0	0	0	0	0	0	0	0	0	0	0	0	1	0	0
0	0	0	0	0	0	0	0	0	0	0	0	0	0	0	0	0	0	1	0	0
0	0	0	1	0	0	0	0	0	0	0	0	1	0	0	0	0	0	1	0	1
0	0	0	0	0	0	0	0	0	0	0	0	0	0	0	0	0	0	1	0	0
0	0	0	0	0	0	0	0	0	0	0	0	0	0	0	0	0	0	1	0	0
0	0	0	0	0	0	0	0	0	0	0	0	0	0	0	0	0	0	1	0	0
0	0	0	0	0	0	0	0	0	0	0	0	0	0	0	0	0	0	1	0	0	10
aedes	anoph	asciz	bibnio	blatt	coleoptera	culex	hemiptera	hymenoptera	isoptera	lepidoptera	mantod	mecop	megal	Odon	phasm	plecoptera	psoco	Siph	thys	trichop
nd5	nd5	nd5	nd5	nd5	nd5	nd5	nd5	nd5	nd5	nd5	nd5	nd5	nd5	nd5	nd5	nd5	nd5	nd5	nd5	nd5
nd3	16s	16s	16s	16s	16s	16s	16s	16s	16s	16s	16s	16s	16s	16s	16s	16s	16s	16s	16s	16s
1	0	0	0	0	0	0	0	0	0	0	0	0	0	0	0	0	0	0	0	0
1	0	0	0	0	0	0	0	0	0	0	0	0	0	0	0	0	0	0	0	0
1	0	0	1	0	0	0	0	0	0	0	0	0	1	0	1	1	0	0	0	0
1	0	0	0	0	0	0	0	0	0	0	0	0	0	0	0	0	0	0	0	0
1	0	0	1	0	0	0	0	0	0	0	0	0	0	0	0	0	0	0	0	0
1	0	0	0	0	0	0	0	0	0	0	0	0	0	0	0	0	0	0	0	0
1	0	0	0	0	0	0	0	0	0	0	0	0	0	0	0	0	0	0	0	0	12
aedes	anoph	asciz	bibnio	blatt	coleoptera	culex	hemiptera	hymenoptera	isoptera	lepidoptera	mantod	mecop	megal	Odon	phasm	plecoptera	psoco	Siph	thys	trichop
nd5	nd5	nd5	nd5	nd5	nd5	nd5	nd5	nd5	nd5	nd5	nd5	nd5	nd5	nd5	nd5	nd5	nd5	nd5	nd5	nd5
nd4	atp6	atp6	atp6	atp6	atp6	atp6	atp6	atp6	atp6	atp6	atp6	atp6	atp6	atp6	atp6	atp6	atp6	atp6	atp6	atp6
0	0	0	0	0	0	0	0	0	0	0	0	0	0	0	0	0	0	0	0	0
0	0	0	0	0	0	0	0	0	0	0	0	0	0	0	0	0	0	0	0	0
0	0	1	0	1	0	1	0	0	0	0	0	0	0	0	0	0	0	1	1	1
0	0	0	0	0	0	0	0	0	0	0	0	0	0	0	0	0	0	0	0	0
0	0	0	0	0	0	0	0	0	0	0	0	0	0	0	0	0	0	1	0	0
0	0	0	0	0	0	0	0	0	0	0	0	0	0	0	0	0	0	0	0	0
0	0	0	0	0	0	0	0	0	0	0	0	0	0	0	0	0	0	0	0	0	7
aedes	anoph	asciz	bibnio	blatt	coleoptera	culex	hemiptera	hymenoptera	isoptera	lepidoptera	mantod	mecop	megal	Odon	phasm	plecoptera	psoco	Siph	thys	trichop
nd5	nd5	nd5	nd5	nd5	nd5	nd5	nd5	nd5	nd5	nd5	nd5	nd5	nd5	nd5	nd5	nd5	nd5	nd5	nd5	nd5
nd4l	atp8	atp8	atp8	atp8	atp8	atp8	atp8	atp8	atp8	atp8	atp8	atp8	atp8	atp8	atp8	atp8	atp8	atp8	atp8	atp8
0	0	0	0	0	0	0	0	0	0	0	0	0	0	0	0	0	0	0	0	0
0	0	0	0	0	0	0	0	0	0	0	0	0	0	0	0	0	0	0	0	0
0	0	0	0	0	0	0	0	0	0	0	0	0	0	0	0	0	0	0	0	1
0	0	0	0	0	0	0	0	0	0	0	0	0	0	0	0	0	0	0	0	0
0	0	0	0	0	0	0	0	0	0	0	0	0	0	0	0	0	0	0	0	0
0	0	0	0	0	0	0	0	0	0	0	0	0	0	0	0	0	0	0	0	0
0	0	0	0	0	0	0	0	0	0	0	0	0	0	0	0	0	0	0	0	0	1
aedes	anoph	asciz	bibnio	blatt	coleoptera	culex	hemiptera	hymenoptera	isoptera	lepidoptera	mantod	mecop	megal	Odon	phasm	plecoptera	psoco	Siph	thys	trichop
nd5	nd5	nd5	nd5	nd5	nd5	nd5	nd5	nd5	nd5	nd5	nd5	nd5	nd5	nd5	nd5	nd5	nd5	nd5	nd5	nd5
nd6	co1	co1	co1	co1	co1	co1	co1	cox1	co1	co1	co1	co1	co1	co1	co1	co1	co1	co1	co1	co1
0	0	0	0	0	0	0	0	0	0	0	0	0	0	0	0	0	0	0	0	0
0	0	0	0	0	0	0	0	0	0	0	0	0	0	0	0	0	0	0	0	0
0	0	1	1	1	0	1	0	0	0	0	0	1	0	0	0	0	1	1	1	1
0	0	0	0	0	0	0	0	0	0	0	0	0	0	0	0	0	0	0	0	0
0	0	0	0	0	0	0	0	0	0	0	0	1	0	0	0	0	0	0	0	0
0	0	0	0	0	0	0	0	0	0	0	0	0	0	0	0	0	0	0	0	0
0	0	0	0	0	0	0	0	0	0	0	0	1	0	0	0	0	0	0	0	0	11
aedes	anoph	asciz	bibnio	blatt	coleoptera	culex	hemiptera	hymenoptera	isoptera	lepidoptera	mantod	mecop	megal	Odon	phasm	plecoptera	psoco	Siph	thys	trichop
nd6	nd5	nd5	nd5	nd5	nd5	nd5	nd5	nd5	nd5	nd5	nd5	nd5	nd5	nd5	nd5	nd5	nd5	nd5	nd5	nd5
atp6	co2	co2	co2	co2	co2	co2	co2	cox2	co2	co2	co2	co2	co2	co2	co2	co2	co2	co2	co2	co2
0	0	0	0	0	0	0	0	0	0	0	0	0	0	0	0	0	0	0	0	0
0	0	0	0	0	0	0	0	0	0	0	0	0	0	0	0	0	0	0	0	0
0	0	1	0	0	0	0	0	0	0	0	0	0	0	0	0	0	0	1	1	1
0	0	0	0	0	0	0	0	0	0	0	0	0	0	0	0	0	0	0	0	0
0	0	0	0	0	0	0	0	0	0	0	0	0	0	0	0	0	0	0	0	0
0	0	0	0	0	0	0	0	0	0	0	0	0	0	0	0	0	0	0	0	0
0	0	0	0	0	0	0	0	0	0	0	0	0	0	0	0	0	0	0	0	0	4
aedes	anoph	asciz	bibnio	blatt	coleoptera	culex	hemiptera	hymenoptera	isoptera	lepidoptera	mantod	mecop	megal	Odon	phasm	plecoptera	psoco	Siph	thys	trichop
nd6	nd5	nd5	nd5	nd5	nd5	nd5	nd5	nd5	nd5	nd5	nd5	nd5	nd5	nd5	nd5	nd5	nd5	nd5	nd5	nd5
atp8	co3	co3	co3	co3	co3	co3	co3	cox3	co3	co3	co3	co3	co3	co3	co3	co3	co3	co3	co3	co3
0	0	0	0	0	0	0	0	0	0	0	0	0	0	0	0	0	0	0	0	0
0	0	0	0	0	0	0	0	0	0	0	0	0	0	0	0	0	0	0	0	0
1	0	1	1	1	0	0	0	0	0	0	0	0	0	0	0	0	0	1	0	1
0	0	0	0	0	0	0	0	0	0	0	0	0	0	0	0	0	0	0	0	0
0	0	0	0	0	0	0	0	0	0	0	0	0	0	0	0	0	0	0	0	0
0	0	0	0	0	0	0	0	0	0	0	0	0	0	0	0	0	0	0	0	0
0	0	0	0	0	0	0	0	0	0	0	0	0	0	0	0	0	0	0	0	0	6
aedes	anoph	asciz	bibnio	blatt	coleoptera	culex	hemiptera	hymenoptera	isoptera	lepidoptera	mantod	mecop	megal	Odon	phasm	plecoptera	psoco	Siph	thys	trichop
nd6	nd5	nd5	nd5	nd5	nd5	nd5	nd5	nd5	nd5	nd5	nd5	nd5	nd5	nd5	nd5	nd5	nd5	nd5	nd5	nd5
co1	cytb	cytb	cytb	cytb	cytb	cytb	cytb	cyb	cytb	cytb	cytb	cytb	cytb	cytb	cytb	cytb	cytb	cytb	cytb	cytb
0	0	0	0	0	0	0	0	0	0	0	0	0	0	0	0	0	0	0	0	0
0	0	0	0	0	0	0	0	0	0	0	0	0	0	0	0	0	0	0	0	0
0	0	1	1	0	0	1	0	0	0	0	0	0	0	0	0	0	0	1	1	1
0	0	0	0	0	0	0	0	0	0	0	0	0	0	0	0	0	0	0	0	0
0	0	0	0	0	0	0	0	0	0	0	0	0	0	0	0	0	0	0	0	0
0	0	0	0	0	0	0	0	0	0	0	0	0	0	0	0	0	0	0	0	0
0	0	0	0	0	0	0	0	0	0	0	0	0	0	0	0	0	0	0	0	0	6
aedes	anoph	asciz	bibnio	blatt	coleoptera	culex	hemiptera	hymenoptera	isoptera	lepidoptera	mantod	mecop	megal	Odon	phasm	plecoptera	psoco	Siph	thys	trichop
nd6	nd5	nd5	nd5	nd5	nd5	nd5	nd5	nd5	nd5	nd5	nd5	nd5	nd5	nd5	nd5	nd5	nd5	nd5	nd5	nd5
co2	nd1	nd1	nd1	nd1	nd1	nd1	nd1	nd1	nd1	nd1	nd1	nd1	nd1	nd1	nd1	nd1	nd1	nd1	nd1	nd1
0	0	0	0	0	0	0	0	0	0	0	0	1	0	0	0	0	0	0	0	0
0	0	0	0	0	0	0	0	0	0	0	0	1	0	0	0	0	0	0	0	0
0	1	1	1	1	0	0	0	0	0	0	0	1	0	0	1	0	1	1	1	1
0	0	0	0	0	0	0	0	0	0	0	0	1	0	0	0	0	0	0	0	0
0	0	0	0	0	0	0	0	0	0	0	0	1	0	0	0	0	0	1	0	0
0	0	0	0	0	0	0	0	0	0	0	0	1	0	0	0	0	0	0	0	0
0	0	0	0	0	0	0	0	0	0	0	0	1	0	0	0	0	0	0	0	0	17
aedes	anoph	asciz	bibnio	blatt	coleoptera	culex	hemiptera	hymenoptera	isoptera	lepidoptera	mantod	mecop	megal	Odon	phasm	plecoptera	psoco	Siph	thys	trichop
nd6	nd5	nd5	nd5	nd5	nd5	nd5	nd5	nd5	nd5	nd5	nd5	nd5	nd5	nd5	nd5	nd5	nd5	nd5	nd5	nd5
co3	nd2	nd2	nd2	nd2	nd2	nd2	nd2	nd2	nd2	nd2	nd2	nd2	nd2	nd2	nd2	nd2	nd2	nd2	nd2	nd2
0	0	0	0	0	0	0	0	0	0	0	0	1	0	0	0	0	0	0	0	0
0	0	0	0	0	0	0	0	0	0	0	0	1	0	0	0	0	0	0	0	0
0	0	0	1	1	0	0	0	0	0	0	0	1	1	1	0	1	0	1	0	1
0	0	0	0	0	0	0	0	0	0	0	0	1	0	0	0	0	0	0	0	0
0	0	0	0	0	0	0	0	0	0	0	0	1	0	0	0	0	0	0	0	0
0	0	0	0	0	0	0	0	0	0	0	0	1	0	0	0	0	0	0	0	0
0	0	0	0	0	0	0	0	0	0	0	0	1	0	0	0	0	0	0	0	0	14
aedes	anoph	asciz	bibnio	blatt	coleoptera	culex	hemiptera	hymenoptera	isoptera	lepidoptera	mantod	mecop	megal	Odon	phasm	plecoptera	psoco	Siph	thys	trichop
nd6	nd5	nd5	nd5	nd5	nd5	nd5	nd5	nd5	nd5	nd5	nd5	nd5	nd5	nd5	nd5	nd5	nd5	nd5	nd5	nd5
cytb	nd3	nd3	nd3	nd3	nd3	nd3	nd3	nd3	nd3	nd3	nd3	nd3	nd3	nd3	nd3	nd3	nd3	nd3	nd3	nd3
0	0	0	0	0	0	0	0	0	0	0	0	0	0	0	0	0	0	0	0	1
0	0	0	0	0	0	0	0	0	0	0	0	0	0	0	0	0	0	0	0	1
0	0	1	1	1	0	0	0	0	0	0	0	1	0	0	0	0	0	0	1	1
0	0	0	0	0	0	0	0	0	0	0	0	0	0	0	0	0	0	0	0	1
0	0	0	0	0	0	0	0	0	0	0	0	0	0	0	0	0	0	0	0	1
0	0	0	0	0	0	0	0	0	0	0	0	0	0	0	0	0	0	0	0	1
0	0	0	0	0	0	0	0	0	0	0	0	0	0	0	0	0	0	0	0	1	12
aedes	anoph	asciz	bibnio	blatt	coleoptera	culex	hemiptera	hymenoptera	isoptera	lepidoptera	mantod	mecop	megal	Odon	phasm	plecoptera	psoco	Siph	thys	trichop
nd6	nd5	nd5	nd5	nd5	nd5	nd5	nd5	nd5	nd5	nd5	nd5	nd5	nd5	nd5	nd5	nd5	nd5	nd5	nd5	nd5
nd1	nd4	nd4	nd4	nd4	nd4	nd4	nd4	nd4	nd4	nd4	nd4	nd4	nd4	nd4	nd4	nd4	nd4	nd4	nd4	nd4
0	0	0	0	0	0	0	0	0	0	0	0	1	0	0	0	0	0	0	0	1
0	0	0	0	0	0	0	0	0	0	0	0	1	0	0	0	0	0	0	0	1
1	0	1	1	1	0	1	1	0	0	0	0	1	1	1	0	1	1	1	1	1
0	0	0	0	0	0	0	0	0	0	0	0	1	0	0	0	0	0	0	0	1
0	0	0	1	0	0	0	0	0	0	0	0	1	0	0	0	0	0	0	0	1
0	0	0	0	0	0	0	0	0	0	0	0	1	0	0	0	0	0	0	0	1
0	0	0	0	0	0	0	0	0	0	0	0	1	0	0	0	0	0	0	0	1	27
aedes	anoph	asciz	bibnio	blatt	coleoptera	culex	hemiptera	hymenoptera	isoptera	lepidoptera	mantod	mecop	megal	Odon	phasm	plecoptera	psoco	Siph	thys	trichop
nd6	nd5	nd5	nd5	nd5	nd5	nd5	nd5	nd5	nd5	nd5	nd5	nd5	nd5	nd5	nd5	nd5	nd5	nd5	nd5	nd5
nd1	nd4l	nd4l	nd4l	nd4l	nd4l	nd4l	nd4l	nd4l	nd4l	nd4l	nd4l	nd4l	nd4l	nd4l	nd4l	nd4l	nd4l	nd4l	nd4l	nd4l
1	0	0	0	0	0	0	0	0	0	0	0	0	0	0	0	0	0	0	0	0
1	0	0	0	0	0	0	0	0	0	0	0	0	0	0	0	0	0	0	0	0
1	0	1	1	0	0	0	0	0	0	0	0	0	0	0	0	0	0	0	0	1
1	0	0	0	0	0	0	0	0	0	0	0	0	0	0	0	0	0	0	0	0
1	0	0	0	0	0	0	0	0	0	0	0	0	0	0	0	0	0	0	0	0
1	0	0	0	0	0	0	0	0	0	0	0	0	0	0	0	0	0	0	0	0
1	0	0	0	0	0	0	0	0	0	0	0	0	0	0	0	0	0	0	0	0	10
[truncated: 151 more rows]

## Sheet: Insect5
		aedes															anoph																asciz																bibnio
		0	0	0	0	1	0	1	0	0	0	0	0	0	0		0	0	0	0	0	0	0	0	0	0	0	0	0	0	0		0	0	0	0	0	0	0	0	0	0	0	0	0	0	0		1
		0	0	0	0	1	0	1	0	0	0	0	0	0	0		0	0	0	0	0	0	0	0	0	0	0	0	0	0	0		0	0	0	0	0	0	0	0	0	0	0	0	0	0	0		1
		0	0	1	0	1	0	1	0	0	0	0	1	1	0		1	0	0	0	0	0	0	0	0	0	0	0	0	0	0		0	0	0	0	0	0	0	0	0	1	0	0	0	0	0		1
		0	0	0	0	1	0	1	0	0	0	0	0	0	0		0	0	0	0	0	0	0	0	0	0	0	0	0	0	0		0	0	0	0	0	0	0	0	0	0	0	0	0	0	0		1
		0	0	0	0	1	0	1	0	0	0	0	0	0	0		0	0	0	0	0	0	0	0	0	0	0	0	0	0	0		0	0	0	0	0	0	0	0	0	0	0	0	0	0	0		1
		0	0	0	0	1	0	1	0	0	0	0	0	0	0		0	0	0	0	0	0	0	0	0	0	0	0	0	0	0		0	0	0	0	0	0	0	0	0	0	0	0	0	0	0		1
		0	0	0	0	1	0	1	0	0	0	0	0	0	0		0	0	0	0	0	0	0	0	0	0	0	0	0	0	0		0	0	0	0	0	0	0	1	0	0	0	0	0	0	0		1
		0	0	0	0	0	0	0	0	0	0	0	0	0	1		0	0	0	0	0	0	0	0	0	0	0	0	0	0	0		0	0	0	0	0	0	0	0	0	0	0	0	0	0	0		0
		0	0	0	0	0	0	0	0	0	0	0	0	0	1		0	0	0	0	0	0	0	0	0	0	0	0	0	0	0		0	0	0	0	0	0	0	0	0	0	0	0	0	0	0		0
		0	0	1	0	0	0	0	0	0	0	1	0	0	1		1	1	0	0	0	0	0	0	0	0	0	0	0	0	0		0	0	0	0	0	0	0	0	0	0	0	0	0	0	0		0
		0	0	0	0	0	0	0	0	0	0	0	0	0	1		0	0	0	0	0	0	0	0	0	0	0	0	0	0	0		0	0	0	0	0	0	0	0	0	0	0	0	0	0	0		0
		0	0	1	0	0	0	0	0	0	0	0	0	0	1		0	0	0	0	0	0	0	0	0	0	0	0	0	0	0		0	0	0	0	0	0	0	0	0	0	0	0	0	0	0		0
		0	0	0	0	0	0	0	0	0	0	0	0	0	1		0	0	0	0	0	0	0	0	0	0	0	0	0	0	0		0	0	0	0	0	0	0	0	0	0	0	0	0	0	0		0
		0	0	0	0	0	0	0	0	0	0	0	0	0	1		0	0	0	0	0	0	0	0	0	0	0	0	0	0	0		0	0	0	0	0	0	0	0	0	0	0	0	0	0	0		0
		0	0	0	0	0	0	0	0	0	1	0	0	0	0		0	0	0	0	0	0	0	0	0	0	0	0	0	0	0		0	0	0	0	0	0	0	0	0	0	0	0	0	0	0		0
		0	0	1	0	0	0	0	0	0	1	0	0	0	0		0	0	0	0	0	0	0	0	0	0	0	0	0	0	0		0	0	0	0	0	0	0	0	0	0	0	0	0	0	0		0
		0	0	1	0	0	0	0	0	0	1	1	0	1	0		0	0	0	1	0	0	1	0	0	0	1	0	1	0	1		0	0	1	1	1	1	1	1	1	0	1	1	1	1	1		0
		0	0	1	0	0	0	0	0	0	1	0	0	0	0		0	0	0	0	0	0	0	0	0	0	0	0	0	0	0		0	0	0	0	0	0	0	0	0	0	0	0	0	0	0		0
		0	0	1	0	0	0	0	0	0	1	0	0	1	0		0	0	0	0	0	0	0	0	0	0	0	0	0	0	0		0	0	0	0	0	0	0	0	0	0	0	0	0	0	0		0
		0	0	0	0	0	0	0	0	0	1	0	0	0	0		0	0	0	0	0	0	0	0	0	0	0	0	0	0	0		0	0	0	0	0	0	0	0	0	0	0	0	0	0	0		0
		0	0	0	0	0	0	0	0	0	1	0	0	0	0		0	0	0	0	0	0	0	0	0	0	0	0	0	0	0		0	0	0	0	0	0	0	0	0	0	0	0	0	0	0		0
		0	0	0	0	0	1	0	0	1	0	0	0	1	0		0	0	0	0	0	0	0	0	0	0	0	0	0	0	0		0	0	0	0	0	0	0	0	0	0	0	0	0	0	0		1
		0	0	0	0	0	1	0	0	1	0	0	0	1	0		0	0	0	0	0	0	0	0	0	0	0	0	0	0	0		0	0	0	0	0	0	0	0	0	0	0	0	0	0	0		1
		0	0	0	0	0	1	0	0	1	1	0	1	1	0		1	1	1	1	0	0	0	0	0	0	0	0	0	0	0		0	0	1	1	0	1	1	0	0	0	1	0	1	0	1		1
		0	0	0	0	0	1	0	0	1	0	0	0	1	0		0	0	0	0	0	0	0	0	0	0	0	0	0	0	0		0	0	0	0	0	0	0	0	0	0	0	0	0	0	0		1
		0	0	0	0	0	1	0	0	1	0	0	0	1	0		0	0	0	0	0	0	0	0	0	0	0	0	0	0	0		0	0	0	0	0	0	0	0	0	0	0	0	0	0	0		1
		0	0	0	0	0	1	0	0	1	0	0	0	1	0		0	0	0	0	0	0	0	0	0	0	0	0	0	0	0		0	0	0	0	0	0	0	0	0	0	0	0	0	0	0		1
		0	0	0	0	0	1	0	0	1	0	0	0	1	0		0	0	0	0	0	0	0	0	0	0	0	0	0	0	0		0	0	0	0	0	0	0	0	0	0	0	0	0	0	0		1
		0	0	1	0	0	0	0	0	0	0	0	0	0	0		0	0	0	0	0	0	0	0	0	0	0	0	0	0	0		0	0	0	0	0	0	0	0	0	0	0	0	0	0	0		0
		0	0	1	0	0	0	0	0	0	0	0	0	0	0		0	0	0	0	0	0	0	0	0	0	0	0	0	0	0		0	0	0	0	0	0	0	0	0	0	0	0	0	0	0		0
		0	0	1	0	0	0	0	0	0	1	1	1	0	0		1	1	0	1	0	1	1	0	1	1	1	1	1	0	1		0	0	1	1	1	1	1	1	1	0	1	1	1	1	1		0
		0	0	1	0	0	0	0	0	0	0	0	0	0	0		0	0	0	0	0	0	0	0	0	0	0	0	0	0	0		0	0	0	0	0	0	0	0	0	0	0	0	0	0	0		0
		0	0	1	0	0	0	0	0	0	0	0	0	0	0		0	0	0	0	0	0	0	0	0	0	0	0	0	0	0		0	0	0	0	0	0	0	0	0	0	0	0	0	0	0		0
		0	0	1	0	0	0	0	0	0	0	0	0	0	0		0	0	0	0	0	0	0	0	0	0	0	0	0	0	0		0	0	0	0	0	0	0	0	0	0	0	0	0	0	0		0
		0	0	1	0	0	0	0	0	0	0	0	0	0	0		0	0	0	0	0	0	0	0	0	0	0	0	0	0	0		0	0	0	0	0	0	0	0	0	0	0	0	0	0	0		0
		0	0	0	1	0	0	0	0	0	0	0	1	0	0		0	0	0	0	0	0	0	0	0	0	0	0	0	0	0		0	0	0	0	0	0	0	0	0	0	0	0	0	0	0		0
		0	0	0	1	0	0	0	0	0	0	0	1	0	0		0	0	0	0	0	0	0	0	0	0	0	0	0	0	0		0	0	0	0	0	0	0	0	0	0	0	0	0	0	0		0
		0	0	0	1	0	0	0	0	1	1	1	1	0	0		1	0	0	0	0	0	0	0	0	0	1	0	1	0	0		0	0	1	1	1	1	1	1	1	0	1	1	1	1	1		0
		0	0	0	1	0	0	0	0	0	0	0	1	0	0		0	0	0	0	0	0	0	0	0	0	0	0	0	0	0		0	0	0	0	0	0	0	0	0	0	0	0	0	0	0		0
		0	0	0	1	0	0	0	0	0	0	0	1	0	0		0	0	0	0	0	0	0	0	0	0	0	0	0	0	0		0	0	0	0	0	0	0	0	0	0	0	0	0	0	0		0
		0	0	0	1	0	0	0	0	0	0	0	1	0	0		0	0	0	0	0	0	0	0	0	0	0	0	0	0	0		0	0	0	0	0	0	0	0	0	0	0	0	0	0	0		0
		0	0	0	1	0	0	0	0	0	0	0	1	0	0		0	0	0	0	0	0	0	0	0	0	0	0	0	0	1		0	0	0	0	0	0	0	0	0	0	0	0	0	0	0		0
		0	0	0	0	0	0	0	0	0	0	0	0	0	0		0	0	0	0	0	0	0	0	0	0	0	0	0	0	0		0	0	0	0	0	0	0	0	0	0	0	0	0	0	0		0
		0	0	0	0	0	0	0	0	0	0	0	0	0	0		0	0	0	0	0	0	0	0	0	0	0	0	0	0	0		0	0	0	0	0	0	0	0	0	0	0	0	0	0	0		0
		0	1	0	0	0	1	0	0	0	1	1	0	0	1		0	0	0	0	0	0	0	0	0	0	1	0	0	0	1		0	0	1	1	1	1	1	1	1	0	1	1	1	1	1		1
		0	0	0	0	0	0	0	0	0	0	0	0	0	0		0	0	0	0	0	0	0	0	0	0	0	0	0	0	0		0	0	0	0	0	0	0	0	0	0	0	0	0	0	0		0
		0	0	0	0	0	0	0	0	0	0	1	0	0	0		0	0	0	0	0	0	0	0	0	0	0	0	0	0	0		0	0	0	0	0	0	0	0	0	0	0	0	0	0	0		1
		0	0	0	0	0	0	0	0	0	0	0	0	0	0		0	0	0	0	0	0	0	0	0	0	0	0	0	0	0		0	0	0	0	0	0	0	0	0	0	0	0	0	0	0		0
		0	0	0	0	0	0	0	0	0	0	0	0	0	0		0	0	0	0	0	0	0	0	0	0	0	0	0	0	0		0	0	0	0	0	0	0	0	0	0	0	0	0	0	0		0
		1	0	0	0	0	0	0	0	0	0	0	0	0	0		0	0	0	0	0	0	0	0	0	0	0	0	0	0	0		0	0	0	0	0	0	0	0	0	0	0	0	0	0	0		0
		1	0	0	0	0	0	0	0	0	0	0	0	0	0		0	0	0	0	0	0	0	0	0	0	0	0	0	0	0		0	0	0	0	0	0	0	0	0	0	0	0	0	0	0		0
		1	0	0	0	0	0	0	0	0	1	0	0	0	0		1	1	1	1	1	1	1	0	0	0	0	0	0	0	0		0	0	1	1	1	1	1	1	1	0	1	1	1	1	1		1
		1	0	0	0	0	0	0	0	0	0	0	0	0	0		0	0	0	0	0	0	0	0	0	0	0	0	0	0	0		0	0	0	0	0	0	0	0	0	0	0	0	0	0	0		0
		1	0	0	0	0	0	0	0	0	0	0	0	0	0		0	0	0	0	0	0	0	0	0	0	0	0	0	0	0		0	0	0	0	0	0	0	0	0	0	0	0	0	0	0		1
		1	0	0	0	0	0	0	0	0	0	0	0	0	0		0	0	0	0	0	0	0	0	0	0	0	0	0	0	0		0	0	0	0	0	0	0	0	0	0	0	0	0	0	0		0
		1	0	0	0	0	0	0	0	0	0	0	0	0	0		0	0	0	0	0	0	0	0	0	0	0	0	0	0	0		0	0	0	0	0	0	0	0	0	0	0	0	0	0	0		0
		0	0	0	0	0	0	0	0	0	0	0	0	0	0		0	0	0	0	0	0	0	0	0	0	0	0	0	0	0		0	0	0	0	0	0	0	0	0	0	0	0	0	0	0		0
		0	0	0	1	0	0	0	0	0	0	0	0	0	0		0	0	0	0	0	0	0	0	0	0	0	0	0	0	0		0	0	0	0	0	0	0	0	0	0	0	0	0	0	0		0
		0	0	0	1	1	1	0	0	0	0	0	1	0	0		1	1	1	1	0	1	1	0	0	1	1	1	1	1	1		1	0	0	0	0	0	0	0	0	0	1	1	1	1	1		1
		0	0	0	1	0	0	0	0	0	0	0	0	0	0		0	0	0	0	0	0	0	0	0	0	0	0	0	0	0		0	0	0	0	0	0	0	0	0	0	0	0	0	0	0		0
		0	0	0	1	0	0	0	0	0	0	0	0	0	0		0	0	0	0	0	0	0	0	0	0	0	0	0	0	0		0	0	0	0	0	0	0	0	0	0	0	0	0	0	0		1
		0	0	0	0	0	0	0	0	0	0	0	0	0	0		0	0	0	0	0	0	0	0	0	0	0	0	0	0	0		0	0	0	0	0	0	0	0	0	0	0	0	0	0	0		0
		0	0	0	1	0	0	0	0	0	0	0	0	0	0		0	0	0	0	0	0	0	0	0	0	0	0	0	0	0		0	0	0	0	0	0	0	0	0	0	0	0	0	0	0		0
		0	0	0	0	1	0	0	1	0	0	0	0	0	0		0	0	0	0	0	0	0	0	0	0	0	0	0	0	0		0	0	0	0	0	0	0	0	0	0	0	0	0	0	0		0
		0	0	0	0	1	0	0	1	0	0	0	0	0	0		0	0	0	0	0	0	0	0	0	0	0	0	0	0	0		0	0	0	0	0	0	0	0	0	0	0	0	0	0	0		0
		0	0	1	0	1	0	0	1	0	0	1	0	0	0		0	0	0	0	0	0	0	0	0	0	1	1	1	0	1		0	0	1	1	1	1	1	1	1	0	0	0	0	0	0		1
		0	0	0	0	1	0	0	1	0	0	0	0	0	0		0	0	0	0	0	0	0	0	0	0	0	0	0	0	0		0	0	0	0	0	0	0	0	0	0	0	0	0	0	0		0
		0	0	0	0	1	0	0	1	0	0	0	0	0	0		0	0	0	0	0	0	0	0	0	0	0	0	0	0	0		0	0	0	0	0	0	0	0	0	0	0	0	0	0	0		0
		0	0	0	0	1	0	0	1	0	0	0	0	0	0		0	0	0	0	0	0	0	0	0	0	0	0	0	0	0		0	0	0	0	0	0	0	0	0	0	0	0	0	0	0		0
		0	0	0	0	1	0	0	1	0	0	0	0	0	0		0	0	0	0	0	0	0	0	0	0	0	0	0	0	0		0	0	0	0	0	0	0	0	0	0	0	0	0	0	0		0
		0	1	0	0	0	0	0	0	0	0	0	0	0	0		0	0	0	0	0	0	0	0	0	0	0	0	0	0	0		0	0	0	0	0	0	0	0	0	0	0	0	0	0	0		0
		0	1	1	0	0	0	0	0	0	0	0	0	0	0		0	0	0	0	0	0	0	0	0	0	0	0	0	0	0		0	0	0	0	0	0	0	0	0	0	0	0	0	0	0		0
		0	1	1	0	0	0	0	0	0	1	0	0	0	0		1	1	1	1	1	1	1	0	1	1	1	0	0	0	0		0	0	1	1	1	1	1	1	1	0	1	1	1	1	1		1
		0	1	1	0	0	0	0	0	0	0	0	0	0	0		0	0	0	0	0	0	0	0	0	0	0	0	0	0	0		0	0	0	0	0	0	0	0	0	0	0	0	0	0	0		0
		0	1	1	0	0	0	0	0	0	0	0	0	0	0		0	0	0	0	0	0	0	0	0	0	0	0	0	0	0		0	0	0	0	0	0	0	0	0	0	0	0	0	0	0		1
		0	1	0	0	0	0	0	0	0	0	0	0	0	0		0	0	0	0	0	0	0	0	0	0	0	0	0	0	0		0	0	0	0	0	0	0	0	0	0	0	0	0	0	0		0
		0	1	1	0	0	0	0	0	0	0	0	0	0	0		0	0	0	0	0	0	0	0	0	0	0	0	0	0	0		0	0	0	0	0	0	0	0	0	0	0	0	0	0	0		0
		1	0	0	0	0	0	0	0	0	0	0	0	0	0		0	0	0	0	0	0	0	0	0	0	0	0	0	0	0		0	0	0	0	0	0	0	0	0	0	0	0	0	0	0		0
		1	0	0	0	0	0	0	0	0	0	0	0	0	0		0	0	0	0	0	0	0	0	0	0	0	0	0	0	0		0	0	0	0	0	0	0	0	0	0	0	0	0	0	0		0
		1	1	0	1	0	0	0	0	1	0	0	0	0	1		0	0	0	0	0	0	0	0	0	0	0	0	1	0	1		0	0	1	1	1	1	1	1	1	0	1	1	1	1	1		1
		1	0	0	0	0	0	0	0	0	0	0	0	0	0		0	0	0	0	0	0	0	0	0	0	0	0	0	0	0		0	0	0	0	0	0	0	0	0	0	0	0	0	0	0		0
		1	0	0	1	0	0	0	0	0	0	0	0	0	0		0	0	0	0	0	0	0	0	0	0	0	0	0	0	0		0	0	0	0	0	0	0	0	0	0	0	0	0	0	0		0
		1	0	0	0	0	0	0	0	0	0	0	0	0	0		0	0	0	0	0	0	0	0	0	0	0	0	0	0	0		0	0	0	0	0	0	0	0	0	0	0	0	0	0	0		0
		1	0	0	0	0	0	0	0	0	0	0	0	0	0		0	0	0	0	0	0	0	0	0	0	0	0	0	0	0		0	0	0	0	0	0	0	0	0	0	0	0	0	0	0		0
		1	1	0	0	0	0	0	0	0	0	0	0	0	1		0	0	0	0	0	0	0	0	0	0	0	0	0	0	0		0	0	0	0	0	0	0	0	0	0	0	0	0	0	0		0
		1	1	0	0	0	0	0	0	0	0	0	0	0	1		0	0	0	0	0	0	0	0	0	0	0	0	0	0	0		0	0	0	0	0	0	0	0	0	0	0	0	0	0	0		0
		1	1	0	1	0	1	1	0	0	1	0	0	1	1		1	1	1	1	1	1	1	0	1	1	1	1	1	0	0		0	0	1	1	1	1	1	1	1	0	1	1	1	1	1		1
		1	1	0	0	0	0	0	0	0	0	0	0	0	1		0	0	0	0	0	0	0	0	0	0	0	0	0	0	0		0	0	0	0	0	0	0	0	0	0	0	0	0	0	0		0
		1	1	0	1	0	1	0	0	0	0	0	0	0	1		0	0	0	0	0	0	0	0	0	0	0	0	0	0	0		0	0	0	0	0	0	0	0	0	0	0	0	0	0	0		1
		1	1	0	0	0	0	0	0	0	0	0	0	0	1		0	0	0	0	0	0	0	0	0	0	0	0	0	0	0		0	0	0	0	0	0	0	0	0	0	0	0	0	0	0		0
		1	1	0	0	0	0	0	0	0	0	0	0	0	1		0	0	0	0	0	0	0	0	0	0	0	0	0	0	0		0	0	0	0	0	0	0	0	0	0	0	0	0	0	0		0
		0	0	0	0	0	0	0	0	0	1	0	0	0	0		0	0	0	0	0	0	0	0	0	0	0	0	0	0	0		0	0	0	0	0	0	0	0	0	0	0	0	0	0	0		1
		0	0	0	0	0	0	0	0	0	1	0	0	0	0		0	0	0	0	0	0	0	0	0	0	0	0	0	0	0		0	0	0	0	0	0	0	0	0	0	0	0	0	0	0		1
		0	1	0	1	0	0	0	0	0	1	0	0	1	0		0	0	0	0	0	0	0	0	0	0	1	0	0	0	1		0	0	1	1	1	1	1	1	1	0	1	1	1	1	1		1
		0	0	0	0	0	0	0	0	0	1	0	0	0	0		0	0	0	0	0	0	0	0	0	0	0	0	0	0	0		0	0	0	0	0	0	0	0	0	0	0	0	0	0	0		1
		0	0	0	1	0	0	0	0	0	1	0	0	0	0		0	0	0	0	0	0	0	0	0	0	0	0	0	0	0		0	0	0	0	0	0	0	0	0	0	0	0	0	0	0		1
		0	0	0	0	0	0	0	0	0	1	0	0	0	0		0	0	0	0	0	0	0	0	0	0	0	0	0	0	0		0	0	0	0	0	0	0	0	0	0	0	0	0	0	0		1
		0	0	0	0	0	0	0	0	0	1	0	0	0	0		0	0	0	0	0	0	0	0	0	0	0	0	0	0	0		0	0	0	0	0	0	0	0	0	0	0	0	0	0	0		1
		12s	16s	atp6	atp8	co1	co2	co3	cytb	nd1	nd2	nd3	nd4	nd4l	nd5	nd6	12s	16s	atp6	atp8	co1	co2	co3	cytb	nd1	nd2	nd3	nd4	nd4l	nd5	nd6		12s	16s	atp6	atp8	co1	co2	co3	cytb	nd1	nd2	nd3	nd4	nd4l	nd5	nd6		12s
																	9
[truncated: 271 more columns]

## Sheet: insect7
		12	12	12	12	12	12	12	12	12	12	12	12	12	12	12	12	12	12	12	12	12		16	16	16	16	16	16	16	16	16	16	16	16	16	16	16	16	16	16	16	16	16		a6	a6	a6	a6
		aedes	anoph	asciz	bibnio	blatt	coleoptera	culex	hemiptera	hymenoptera	isoptera	lepidoptera	mantod	mecop	megal	Odon	phasm	plecoptera	psoco	Siph	thys	trichop		aedes	anoph	asciz	bibnio	blatt	coleoptera	culex	hemiptera	hymenoptera	isoptera	lepidoptera	mantod	mecop	megal	Odon	phasm	plecoptera	psoco	Siph	thys	trichop		aedes	anoph	asciz	bibnio
	bp-RELL	0	0	0	1	0	0	0	0	0	0	0	0	0	0	0	0	0	0	0	0	1		0	0	0	0	0	0	0	0	0	0	0	0	0	0	0	0	0	0	1	0	0		0	0	0	0
	p-KH	0	0	0	1	0	0	0	0	0	0	0	0	0	0	0	0	0	0	0	0	1		0	0	0	0	0	0	0	0	0	0	0	0	0	0	0	0	0	0	1	0	0		0	0	0	0
	p-SH	0	1	0	1	1	0	0	0	0	0	0	0	1	1	0	1	0	0	0	1	1		0	0	0	1	1	0	0	0	0	0	0	0	1	0	1	0	0	0	1	1	0		1	0	0	1
16s	p-WKH	0	0	0	1	0	0	0	0	0	0	0	0	0	0	0	0	0	0	0	0	1		0	0	0	0	0	0	0	0	0	0	0	0	0	0	0	0	0	0	1	0	0		0	0	0	0
	p-WSH	0	0	0	1	0	0	0	0	0	0	0	0	1	1	0	1	0	0	0	0	1		0	0	0	0	0	0	0	0	0	0	0	0	1	0	0	0	0	0	1	0	0		0	0	0	0
	c-ELW	0	0	0	1	0	0	0	0	0	0	0	0	0	0	0	0	0	0	0	0	1		0	0	0	0	0	0	0	0	0	0	0	0	0	0	0	0	0	0	1	0	0		0	0	0	0
	p-AU	0	0	0	1	0	0	0	0	0	0	0	0	0	0	0	0	0	0	0	0	1		0	0	0	0	0	0	0	0	0	0	0	0	0	0	0	0	0	0	1	0	0		0	0	0	0
	bp-RELL	0	0	0	0	0	0	0	0	0	0	0	0	0	0	0	0	0	0	1	0	0		0	0	0	0	0	0	0	0	0	0	0	0	0	0	0	0	0	0	0	0	0		0	0	0	0
	p-KH	0	0	0	0	0	0	0	0	0	0	0	0	0	0	0	0	0	0	1	0	0		0	0	0	0	0	0	0	0	0	0	0	0	0	0	0	0	0	0	0	0	0		0	0	0	0
	p-SH	0	1	0	0	0	0	0	0	0	0	0	0	0	0	0	0	0	0	1	0	0		0	1	0	0	0	0	0	0	0	0	0	0	0	0	0	0	0	0	1	0	0		1	0	0	1
atp6	p-WKH	0	0	0	0	0	0	0	0	0	0	0	0	0	0	0	0	0	0	1	0	0		0	0	0	0	0	0	0	0	0	0	0	0	0	0	0	0	0	0	0	0	0		0	0	0	0
	p-WSH	0	0	0	0	0	0	0	0	0	0	0	0	0	0	0	0	0	0	1	0	0		0	0	0	0	0	0	0	0	0	0	0	0	0	0	0	0	0	0	0	0	0		1	0	0	1
	c-ELW	0	0	0	0	0	0	0	0	0	0	0	0	0	0	0	0	0	0	1	0	0		0	0	0	0	0	0	0	0	0	0	0	0	0	0	0	0	0	0	0	0	0		0	0	0	0
	p-AU	0	0	0	0	0	0	0	0	0	0	0	0	0	0	0	0	0	0	1	0	0		0	0	0	0	0	0	0	0	0	0	0	0	0	0	0	0	0	0	0	0	0		0	0	0	0
	bp-RELL	0	0	0	0	0	0	0	0	0	0	0	0	0	0	0	0	0	0	0	0	0		0	0	0	0	0	0	0	0	0	0	0	0	0	0	0	0	0	0	0	0	0		0	0	0	0
	p-KH	0	0	0	0	0	0	0	0	0	0	0	0	0	0	0	0	0	0	0	0	0		0	0	0	0	0	0	0	0	0	0	0	0	0	0	0	0	0	0	0	0	0		1	0	0	0
	p-SH	0	0	0	0	0	0	0	0	0	0	0	0	0	0	0	0	0	0	1	0	0		0	0	0	0	0	0	0	0	0	0	0	0	0	0	0	0	0	0	0	0	0		1	0	1	0
atp8	p-WKH	0	0	0	0	0	0	0	0	0	0	0	0	0	0	0	0	0	0	0	0	0		0	0	0	0	0	0	0	0	0	0	0	0	0	0	0	0	0	0	0	0	0		1	0	0	0
	p-WSH	0	0	0	0	0	0	0	0	0	0	0	0	0	0	0	0	0	0	0	0	0		0	0	0	0	0	0	0	0	0	0	0	0	0	0	0	0	0	0	0	0	0		1	0	0	0
	c-ELW	0	0	0	0	0	0	0	0	0	0	0	0	0	0	0	0	0	0	0	0	0		0	0	0	0	0	0	0	0	0	0	0	0	0	0	0	0	0	0	0	0	0		0	0	0	0
	p-AU	0	0	0	0	0	0	0	0	0	0	0	0	0	0	0	0	0	0	0	0	0		0	0	0	0	0	0	0	0	0	0	0	0	0	0	0	0	0	0	0	0	0		0	0	0	0
	bp-RELL	0	0	0	1	0	0	0	0	0	0	0	0	0	0	0	0	0	0	0	0	0		0	0	0	1	0	0	0	0	0	0	0	0	0	0	0	0	0	0	0	0	0		0	0	0	0
	p-KH	0	0	0	1	0	0	0	0	0	0	0	0	0	0	0	0	0	0	0	0	0		0	0	0	1	0	0	0	0	0	0	0	0	0	0	0	0	0	0	0	0	0		0	0	0	0
	p-SH	0	1	0	1	0	0	0	0	0	0	0	0	1	0	0	0	0	0	1	0	0		0	1	0	1	0	0	0	0	0	0	0	0	1	0	0	0	0	0	1	0	0		0	1	1	1
co1	p-WKH	0	0	0	1	0	0	0	0	0	0	0	0	0	0	0	0	0	0	0	0	0		0	0	0	1	0	0	0	0	0	0	0	0	0	0	0	0	0	0	0	0	0		0	0	0	0
	p-WSH	0	0	0	1	0	0	0	0	0	0	0	0	1	0	0	0	0	0	1	0	0		0	0	0	1	0	0	0	0	0	0	0	0	1	0	0	0	0	0	0	0	0		0	0	0	1
	c-ELW	0	0	0	1	0	0	0	0	0	0	0	0	0	0	0	0	0	0	0	0	0		0	0	0	1	0	0	0	0	0	0	0	0	0	0	0	0	0	0	0	0	0		0	0	0	0
	p-AU	0	0	0	1	0	0	0	0	0	0	0	0	0	0	0	0	0	0	0	0	0		0	0	0	1	0	0	0	0	0	0	0	0	0	0	0	0	0	0	0	0	0		0	0	0	0
	bp-RELL	0	0	0	0	0	0	0	0	0	0	0	0	0	0	0	0	0	0	0	0	0		0	0	0	0	0	0	0	0	0	0	0	0	0	0	0	0	0	0	0	0	0		1	0	0	0
	p-KH	0	0	0	0	0	0	0	0	0	0	0	0	0	0	0	0	0	0	0	0	0		0	0	0	0	0	0	0	0	0	0	0	0	0	0	0	0	0	0	0	0	0		1	0	0	0
	p-SH	0	1	0	0	0	0	0	0	0	0	0	0	1	0	0	0	0	0	1	0	0		0	1	0	0	0	0	0	0	0	0	0	0	1	0	0	0	0	0	1	0	0		1	0	1	0
co2	p-WKH	0	0	0	0	0	0	0	0	0	0	0	0	0	0	0	0	0	0	0	0	0		0	0	0	0	0	0	0	0	0	0	0	0	0	0	0	0	0	0	0	0	0		1	0	0	0
	p-WSH	0	0	0	0	0	0	0	0	0	0	0	0	1	0	0	0	0	0	0	0	0		0	0	0	0	0	0	0	0	0	0	0	0	1	0	0	0	0	0	0	0	0		1	0	0	0
	c-ELW	0	0	0	0	0	0	0	0	0	0	0	0	0	0	0	0	0	0	0	0	0		0	0	0	0	0	0	0	0	0	0	0	0	0	0	0	0	0	0	0	0	0		1	0	0	0
	p-AU	0	0	0	0	0	0	0	0	0	0	0	0	0	0	0	0	0	0	0	0	0		0	0	0	0	0	0	0	0	0	0	0	0	1	0	0	0	0	0	0	0	0		1	0	0	0
	bp-RELL	0	0	0	0	0	0	0	0	0	0	0	0	0	0	0	0	0	0	0	0	0		0	0	0	0	0	0	0	0	0	0	0	0	0	0	0	0	0	0	0	0	0		0	0	0	0
	p-KH	0	0	0	0	0	0	0	0	0	0	0	0	0	0	0	0	0	0	0	0	0		0	0	0	0	0	0	0	0	0	0	0	0	0	0	0	0	0	0	0	0	0		0	0	0	0
	p-SH	0	1	0	0	0	0	1	0	0	0	0	0	0	0	0	0	0	0	1	0	0		0	0	0	1	0	0	0	0	0	0	0	0	0	0	0	0	0	0	1	0	0		0	0	1	0
co3	p-WKH	0	0	0	0	0	0	0	0	0	0	0	0	0	0	0	0	0	0	0	0	0		0	0	0	0	0	0	0	0	0	0	0	0	0	0	0	0	0	0	0	0	0		0	0	0	0
	p-WSH	0	0	0	0	0	0	0	0	0	0	0	0	0	0	0	0	0	0	0	0	0		0	0	0	0	0	0	0	0	0	0	0	0	0	0	0	0	0	0	0	0	0		0	0	0	0
	c-ELW	0	0	0	0	0	0	0	0	0	0	0	0	0	0	0	0	0	0	0	0	0		0	0	0	0	0	0	0	0	0	0	0	0	0	0	0	0	0	0	0	0	0		0	0	0	0
	p-AU	0	0	0	0	0	0	0	0	0	0	0	0	0	0	0	0	0	0	0	0	0		0	0	0	0	0	0	0	0	0	0	0	0	0	0	0	0	0	0	0	0	0		0	0	0	0
	bp-RELL	0	0	0	0	0	0	0	0	0	0	0	0	0	0	0	0	0	0	0	0	0		0	0	0	0	0	0	0	0	0	0	0	0	0	0	0	0	0	0	0	0	0		0	0	0	1
	p-KH	0	0	0	0	0	0	0	0	0	0	0	0	0	0	0	0	0	0	0	0	0		0	0	0	0	0	0	0	0	0	0	0	0	0	0	0	0	0	0	0	0	0		0	0	0	0
	p-SH	0	0	0	1	0	0	0	0	0	0	0	0	0	0	0	0	0	0	1	0	0		1	0	0	1	0	0	0	0	0	0	0	0	0	0	0	0	0	0	0	0	0		0	0	1	1
cytb	p-WKH	0	0	0	0	0	0	0	0	0	0	0	0	0	0	0	0	0	0	0	0	0		0	0	0	0	0	0	0	0	0	0	0	0	0	0	0	0	0	0	0	0	0		0	0	0	0
	p-WSH	0	0	0	1	0	0	0	0	0	0	0	0	0	0	0	0	0	0	0	0	0		0	0	0	0	0	0	0	0	0	0	0	0	0	0	0	0	0	0	0	0	0		0	0	0	1
	c-ELW	0	0	0	0	0	0	0	0	0	0	0	0	0	0	0	0	0	0	0	0	0		0	0	0	0	0	0	0	0	0	0	0	0	0	0	0	0	0	0	0	0	0		0	0	0	1
	p-AU	0	0	0	0	0	0	0	0	0	0	0	0	0	0	0	0	0	0	0	0	0		0	0	0	0	0	0	0	0	0	0	0	0	0	0	0	0	0	0	0	0	0		0	0	0	0
	bp-RELL	1	0	0	0	0	0	0	0	0	0	0	0	0	0	0	0	0	0	0	0	0		0	0	0	0	0	0	0	0	0	0	0	0	0	0	0	0	0	0	0	0	0		0	0	0	0
	p-KH	1	0	0	0	0	0	0	0	0	0	0	0	0	0	0	0	0	0	0	0	0		0	0	0	0	0	0	0	0	0	0	0	0	0	0	0	0	0	0	0	0	0		0	0	0	0
	p-SH	1	1	0	1	0	0	0	0	0	0	0	0	1	0	0	0	0	1	1	0	0		0	1	0	1	0	0	0	0	0	0	0	0	1	0	0	1	1	1	1	0	0		0	1	1	1
nd1	p-WKH	1	0	0	0	0	0	0	0	0	0	0	0	0	0	0	0	0	0	0	0	0		0	0	0	0	0	0	0	0	0	0	0	0	0	0	0	0	0	0	0	0	0		0	0	0	0
	p-WSH	1	0	0	1	0	0	0	0	0	0	0	0	1	0	0	0	0	0	1	0	0		0	0	0	0	0	0	0	0	0	0	0	0	1	0	0	0	0	0	1	0	0		0	0	0	1
	c-ELW	1	0	0	0	0	0	0	0	0	0	0	0	0	0	0	0	0	0	0	0	0		0	0	0	0	0	0	0	0	0	0	0	0	0	0	0	0	0	0	0	0	0		0	0	0	0
	p-AU	1	0	0	0	0	0	0	0	0	0	0	0	1	0	0	0	0	0	0	0	0		0	0	0	0	0	0	0	0	0	0	0	0	0	0	0	0	0	0	0	0	0		0	0	0	1
	bp-RELL	0	0	0	0	0	0	0	0	0	0	0	0	0	0	0	0	0	0	1	0	0		0	0	0	0	0	0	0	0	0	0	0	0	1	0	0	0	0	0	0	0	0		0	0	0	0
	p-KH	0	0	0	0	0	0	0	0	0	0	0	0	0	0	0	0	0	0	1	0	0		0	0	0	0	0	0	0	0	0	0	0	0	1	0	0	0	0	0	0	0	0		0	0	0	0
	p-SH	0	1	1	1	0	0	1	0	0	0	0	0	1	0	0	0	0	0	1	0	0		0	1	0	1	0	0	0	0	0	0	0	0	1	1	0	0	0	0	1	0	0		0	1	0	1
nd2	p-WKH	0	0	0	0	0	0	0	0	0	0	0	0	0	0	0	0	0	0	1	0	0		0	0	0	0	0	0	0	0	0	0	0	0	1	0	0	0	0	0	0	0	0		0	0	0	0
	p-WSH	0	0	0	1	0	0	0	0	0	0	0	0	1	0	0	0	0	0	1	0	0		0	0	0	0	0	0	0	0	0	0	0	0	1	0	0	0	0	0	0	0	0		0	0	0	0
	c-ELW	0	0	0	0	0	0	0	0	0	0	0	0	0	0	0	0	0	0	1	0	0		0	0	0	0	0	0	0	0	0	0	0	0	1	0	0	0	0	0	0	0	0		0	0	0	0
	p-AU	0	0	0	0	0	0	0	0	0	0	0	0	1	0	0	0	0	0	1	0	0		0	0	0	0	0	0	0	0	0	0	0	0	1	0	0	0	0	0	0	0	0		0	0	0	0
	bp-RELL	0	0	0	0	0	0	0	0	0	0	0	0	0	0	0	0	0	0	0	0	0		0	0	0	0	0	0	0	0	0	0	0	0	0	0	0	0	0	0	0	0	0		0	0	0	0
	p-KH	0	0	0	0	0	0	0	0	0	0	0	0	0	0	0	0	0	0	0	0	0		0	0	0	0	0	0	0	0	0	0	0	0	0	0	0	0	0	0	0	0	0		0	0	0	0
	p-SH	0	0	0	1	0	0	0	0	0	0	0	0	1	0	0	0	0	0	0	0	0		0	0	0	1	0	0	0	0	0	0	0	0	0	0	0	0	0	0	0	0	0		1	0	1	1
nd3	p-WKH	0	0	0	0	0	0	0	0	0	0	0	0	0	0	0	0	0	0	0	0	0		0	0	0	0	0	0	0	0	0	0	0	0	0	0	0	0	0	0	0	0	0		0	0	0	0
	p-WSH	0	0	0	0	0	0	0	0	0	0	0	0	1	0	0	0	0	0	0	0	0		0	0	0	0	0	0	0	0	0	0	0	0	1	0	0	0	0	0	0	0	0		0	0	0	1
	c-ELW	0	0	0	0	0	0	0	0	0	0	0	0	0	0	0	0	0	0	0	0	0		0	0	0	0	0	0	0	0	0	0	0	0	0	0	0	0	0	0	0	0	0		0	0	0	0
	p-AU	0	0	0	0	0	0	0	0	0	0	0	0	0	0	0	0	0	0	0	0	0		0	0	0	0	0	0	0	0	0	0	0	0	0	0	0	0	0	0	0	0	0		0	0	0	0
	bp-RELL	0	0	0	0	0	0	0	0	0	0	0	0	1	0	0	0	0	0	0	0	0		1	0	0	0	0	0	0	0	0	0	0	0	1	0	0	0	0	0	0	0	0		0	0	0	0
	p-KH	0	0	0	0	0	0	0	0	0	0	0	0	1	0	0	0	0	0	0	0	0		1	0	0	0	0	0	0	0	0	0	0	0	1	0	0	0	0	0	0	0	0		1	0	0	0
nd4	p-SH	0	1	0	1	0	0	1	0	0	0	0	0	1	0	0	0	0	0	1	0	0		1	1	0	1	0	0	0	0	0	0	0	0	1	0	1	0	1	0	1	0	0		1	1	1	1
	p-WKH	0	0	0	0	0	0	0	0	0	0	0	0	1	0	0	0	0	0	0	0	0		1	0	0	0	0	0	0	0	0	0	0	0	1	0	0	0	0	0	0	0	0		1	0	0	0
	p-WSH	0	0	0	1	0	0	0	0	0	0	0	0	1	0	0	0	0	0	1	0	0		1	0	0	1	0	0	0	0	0	0	0	0	1	0	0	0	0	0	0	0	0		1	0	0	1
	c-ELW	0	0	0	0	0	0	0	0	0	0	0	0	1	0	0	0	0	0	0	0	0		1	0	0	0	0	0	0	0	0	0	0	0	1	0	0	0	0	0	0	0	0		0	0	0	0
	p-AU	0	0	0	0	0	0	0	0	0	0	0	0	1	0	0	0	0	0	0	0	0		1	0	0	0	0	0	0	0	0	0	0	0	1	0	0	0	0	0	0	0	0		1	0	0	1
	bp-RELL	1	0	0	0	0	0	0	0	0	0	0	0	0	0	0	0	0	0	0	0	0		0	0	0	0	0	0	0	0	0	0	0	0	0	0	0	0	0	0	0	0	0		0	0	0	0
	p-KH	1	0	0	0	0	0	0	0	0	0	0	0	0	0	0	0	0	0	0	0	0		0	0	0	0	0	0	0	0	0	0	0	0	0	0	0	0	0	0	0	0	0		0	0	0	0
nd4l	p-SH	1	0	0	1	0	0	0	0	0	0	0	0	0	0	0	0	0	0	0	0	0		1	0	0	0	0	0	0	0	0	0	0	0	0	0	0	0	0	0	0	0	0		0	0	1	1
	p-WKH	1	0	0	0	0	0	0	0	0	0	0	0	0	0	0	0	0	0	0	0	0		0	0	0	0	0	0	0	0	0	0	0	0	0	0	0	0	0	0	0	0	0		0	0	0	0
	p-WSH	1	0	0	0	0	0	0	0	0	0	0	0	0	0	0	0	0	0	0	0	0		0	0	0	0	0	0	0	0	0	0	0	0	1	0	0	0	0	0	0	0	0		0	0	0	1
	c-ELW	1	0	0	0	0	0	0	0	0	0	0	0	0	0	0	0	0	0	0	0	0		0	0	0	0	0	0	0	0	0	0	0	0	0	0	0	0	0	0	0	0	0		0	0	0	0
	p-AU	1	0	0	0	0	0	0	0	0	0	0	0	0	0	0	0	0	0	0	0	0		0	0	0	0	0	0	0	0	0	0	0	0	0	0	0	0	0	0	0	0	0		0	0	0	0
	bp-RELL	1	0	0	0	0	0	0	0	0	0	0	0	0	0	0	0	0	0	0	0	0		1	0	0	0	0	0	0	0	0	0	0	0	0	0	0	0	0	0	0	0	0		0	0	0	0
	p-KH	1	0	0	0	0	0	0	0	0	0	0	0	0	0	0	0	0	0	0	0	0		1	0	0	0	0	0	0	0	0	0	0	0	0	0	0	0	0	0	0	0	0		0	0	0	0
nd5	p-SH	1	1	0	1	0	0	1	0	0	0	0	0	1	1	0	0	0	0	1	0	0		1	1	0	1	0	0	0	0	0	0	0	0	1	1	0	1	0	0	1	0	0		0	1	1	1
	p-WKH	1	0	0	0	0	0	0	0	0	0	0	0	0	0	0	0	0	0	0	0	0		1	0	0	0	0	0	0	0	0	0	0	0	0	0	0	0	0	0	0	0	0		0	0	0	0
	p-WSH	1	0	0	1	0	0	0	0	0	0	0	0	1	1	0	0	0	0	1	0	0		1	0	0	0	0	0	0	0	0	0	0	0	1	0	0	0	0	0	0	0	0		0	0	0	1
	c-ELW	1	0	0	0	0	0	0	0	0	0	0	0	0	0	0	0	0	0	0	0	0		1	0	0	0	0	0	0	0	0	0	0	0	0	0	0	0	0	0	0	0	0		0	0	0	0
	p-AU	1	0	0	0	0	0	0	0	0	0	0	0	0	0	0	0	0	0	0	0	0		1	0	0	0	0	0	0	0	0	0	0	0	0	0	0	0	0	0	0	0	0		0	0	0	0
	bp-RELL	0	0	0	1	0	0	0	0	0	0	0	0	1	0	0	0	0	0	0	0	0		0	0	0	0	0	0	0	0	0	0	0	0	0	0	0	0	0	0	0	0	0		0	0	0	0
	p-KH	0	0	0	1	0	0	0	0	0	0	0	0	0	0	0	0	0	0	0	0	0		0	0	0	0	0	0	0	0	0	0	0	0	0	0	0	0	0	0	0	0	0		0	0	0	0
	p-SH	0	0	0	1	0	0	0	0	0	0	0	0	1	0	0	0	0	0	0	0	0		1	0	0	1	0	0	0	0	0	0	0	0	1	0	1	0	1	0	0	0	0		0	0	1	1
nd6	p-WKH	0	0	0	1	0	0	0	0	0	0	0	0	0	0	0	0	0	0	0	0	0		0	0	0	0	0	0	0	0	0	0	0	0	0	0	0	0	0	0	0	0	0		0	0	0	0
	p-WSH	0	0	0	1	0	0	0	0	0	0	0	0	1	0	0	0	0	0	0	0	0		0	0	0	1	0	0	0	0	0	0	0	0	1	0	0	0	0	0	0	0	0		0	0	0	0
	c-ELW	0	0	0	1	0	0	0	0	0	0	0	0	1	0	0	0	0	0	0	0	0		0	0	0	0	0	0	0	0	0	0	0	0	0	0	0	0	0	0	0	0	0		0	0	0	0
	p-AU	0	0	0	1	0	0	0	0	0	0	0	0	1	0	0	0	0	0	0	0	0		0	0	0	0	0	0	0	0	0	0	0	0	0	0	0	0	0	0	0	0	0		0	0	0	0
																						138																						100
			9
[truncated: 278 more columns]

## Sheet: mollusca
Caenogastr	cephalopoda	heterobranchia	nerit	paleohet	pteriomorpha	Vetig				12s	16s	atp6	atp8	co1	co2	co3	cytb	nd1	nd2	nd3	nd4	nd4l	nd5	nd6												Caenogastr	cephalopoda	heterobranchia	nerit	paleohet	pteriomorpha	Vetig		Caenogastr	cephalopoda	heterobranchia	nerit	paleohet	pteriomorpha
12s	12s	12s	12s	12s	12s	12s			12s		1	7	3	1	2	3	8	1	2	8	3	0	0	4												12s	12s	12s	12s	12s	12s	12s		16s	16s	16s	16s	16s	16s
nd1	16s	16s	16s	16s	16s	16s			16s	6		7	8	4	8	7	6	3	3	8	8	2	3	2												nd1	16s	16s	16s	16s	16s	16s		nd1	12s	12s	12s	12s	atp6
0	0	0	1	0	0	0			atp6	1	2		5	5	1	3	5	3	10	2	10	2	3	8												0	0	0	1	0	0	0		0	0	0	0	0	0
0	0	0	0	0	0	0			atp8	0	1	4		2	0	1	1	1	1	0	2	0	2	8												0	0	0	0	0	0	0		0	0	0	1	0	0
0	0	1	1	0	0	0			co1	3	2	9	2		8	5	5	2	2	4	9	3	5	8												0	0	1	1	0	0	0		0	1	0	1	0	0
0	0	0	0	0	0	0			co2	1	3	7	4	4		5	9	4	4	8	10	4	4	1												0	0	0	0	0	0	0		0	0	0	1	0	0
0	0	0	1	0	0	0			co3	3	2	2	3	2	3		3	1	2	3	4	1	2	2												0	0	0	1	0	0	0		0	0	0	1	0	0
0	0	0	1	0	0	0			cytb	8	4	9	5	4	4	8		3	6	8	7	6	3	3												0	0	0	1	0	0	0		0	0	0	0	0	0
0	0	0	0	0	0	0	5		nd1	3	3	7	5	4	3	9	10		4	4	8	3	3	1												0	0	0	0	0	0	0		0	0	0	1	0	0
									nd2	1	3	3	3	2	1	3	4	2		3	4	1	2	2
Caenogastr	cephalopoda	heterobranchia	nerit	paleohet	pteriomorpha	Vetig			nd3	1	3	9	1	2	2	4	2	3	2		3	1	9	1												Caenogastr	cephalopoda	heterobranchia	nerit	paleohet	pteriomorpha	Vetig		Caenogastr	cephalopoda	heterobranchia	nerit	paleohet	pteriomorpha
12s	12s	12s	12s	12s	12s	12s			nd4	2	4	8	4	3	3	3	5	2	3	5		2	5	2												12s	12s	12s	12s	12s	12s	12s		16s	16s	16s	16s	16s	16s
nd2	atp6	atp6	atp6	atp6	atp6	atp6			nd4l	1	2	4	3	2	1	3	2	3	3	3	10		1	2												nd2	atp6	atp6	atp6	atp6	atp6	atp6		nd2	atp6	atp6	atp6	atp6	co1
0	0	0	0	0	0	0			nd5	8	2	9	6	7	9	9	10	5	4	10	11	8		5												0	0	0	0	0	0	0		0	0	0	0	0	0
0	0	0	0	0	0	0			nd6	1	3	3	3	2	1	3	3	3	4	3	5	4	0													0	0	0	0	0	0	0		0	0	0	0	0	0
0	0	1	0	0	0	0			12s																											0	0	1	0	0	0	0		0	0	1	0	0	0
0	0	0	0	0	0	0			atp6																											0	0	0	0	0	0	0		0	0	0	0	0	0
0	0	0	0	0	0	0			atp8							12s	16s	atp6	atp8	co1	co2	co3	cytb	nd1	nd2	nd3	nd4	nd4l	nd5	nd6						0	0	0	0	0	0	0		0	0	0	0	0	0
0	0	0	0	0	0	0			co1						12s		1	7	3	1	2	3	8	1	2	8	3	0	0	4						0	0	0	0	0	0	0		0	0	0	0	0	0
0	0	0	0	0	0	0	1		co2						16s			7	8	4	8	7	6	3	3	8	8	2	3	2						0	0	0	0	0	0	0		0	0	0	0	0	0
									co3						atp6				5	5	1	3	5	3	10	2	10	2	3	8
Caenogastr	cephalopoda	heterobranchia	nerit	paleohet		Vetig			cytb						atp8					2	0	1	1	1	1	0	2	0	2	8						Caenogastr	cephalopoda	heterobranchia	nerit	paleohet	pteriomorpha	Vetig		Caenogastr	cephalopoda	heterobranchia	nerit	paleohet	pteriomorpha
12s	12s	12s	12s	12s		12s			nd1						co1						8	5	5	2	2	4	9	3	5	8						12s	12s	12s	12s	12s	12s	12s		16s	16s	16s	16s	16s	16s
co1	atp8	atp8	atp8	atp8		atp8			nd2						co2							5	9	4	4	8	10	4	4	1						co1	atp8	atp8	atp8	atp8	co1	atp8		co1	atp8	atp8	atp8	atp8	co2
0	0	0	0	0		0			nd3						co3								3	1	2	3	4	1	2	2						0	0	0	0	0	0	0		0	0	0	0	0	0
0	0	0	0	0		0			nd4						cytb									3	6	8	7	6	3	3						0	0	0	0	0	0	0		0	0	0	0	0	0
0	0	0	0	0		0			nd4l						nd1										4	4	8	3	3	1						0	0	0	0	0	0	0		0	0	0	0	0	0
0	0	0	0	0		0			nd5						nd2											3	4	1	2	2						0	0	0	0	0	0	0		0	0	0	0	0	0
0	0	0	0	0		0			nd6						nd3												3	1	9	1						0	0	0	0	0	0	0		0	0	0	0	0	0
0	0	0	0	0		0			12s						nd4													2	5	2						0	0	0	0	0	0	0		0	0	0	0	0	0
0	0	0	0	0		0	0		16s						nd4l														1	2						0	0	0	0	0	0	0		0	0	0	0	0	0
									atp8						nd5															5
Caenogastr	cephalopoda	heterobranchia	nerit	paleohet	pteriomorpha	Vetig			co1						nd6																					Caenogastr	cephalopoda	heterobranchia	nerit	paleohet	pteriomorpha	Vetig		Caenogastr	cephalopoda	heterobranchia	nerit	paleohet	pteriomorpha
12s	12s	12s	12s	12s	12s	12s			co2																											12s	12s	12s	12s	12s	12s	12s		16s	16s	16s	16s	16s	16s
co2	co1	co1	co1	co1	co1	co1			co3																											co2	co1	co1	co1	co1	co2	co1		co2	co1	co1	co1	co1	co3
0	0	0	0	0	0	0			cytb																											0	0	0	0	0	0	0		0	0	0	0	0	0
0	0	0	0	0	0	0			nd1																											0	0	0	0	0	0	0		0	0	0	0	0	0
0	0	1	1	0	0	0			nd2																											0	0	1	1	0	0	0		0	0	1	1	0	0
0	0	0	0	0	0	0			nd3																											0	0	0	0	0	0	0		0	0	0	0	0	0
0	0	0	1	0	0	0			nd4																											0	0	0	1	0	0	0		0	0	0	1	0	0
0	0	0	0	0	0	0			nd4l																											0	0	0	0	0	0	0		0	0	0	0	0	0
0	0	0	1	0	0	0	4		nd5																											0	0	0	1	0	0	0		0	0	0	0	0	0
									nd6
Caenogastr	cephalopoda	heterobranchia	nerit	paleohet	pteriomorpha	Vetig			12s																											Caenogastr	cephalopoda	heterobranchia	nerit	paleohet	pteriomorpha	Vetig		Caenogastr	cephalopoda	heterobranchia	nerit	paleohet	pteriomorpha
12s	12s	12s	12s	12s	12s	12s			16s																											12s	12s	12s	12s	12s	12s	12s		16s	16s	16s	16s	16s	16s
atp8	co2	co2	co2	co2	co2	co2			atp6																											atp8	co2	co2	co2	co2	co3	co2		atp8	co2	co2	co2	co2	cytb
0	0	0	0	0	0	0			co1																											0	0	0	0	0	0	0		0	0	0	0	0	0
0	0	0	0	0	0	0			co2																											0	0	0	0	0	0	0		0	0	0	0	0	0
0	0	0	1	0	0	0			co3																											0	0	0	1	0	0	0		0	0	1	0	0	0
0	0	0	0	0	0	0			cytb																											0	0	0	0	0	0	0		0	0	0	0	0	0
0	0	0	1	0	0	0			nd1																											0	0	0	1	0	0	0		0	0	0	0	0	0
0	0	0	0	0	0	0			nd2																											0	0	0	0	0	0	0		0	0	0	0	0	0
0	0	0	0	0	0	0	2		nd3																											0	0	0	0	0	0	0		0	0	0	0	0	0
									nd4
Caenogastr	cephalopoda	heterobranchia	nerit	paleohet	pteriomorpha	Vetig			nd4l																											Caenogastr	cephalopoda	heterobranchia	nerit	paleohet	pteriomorpha	Vetig		Caenogastr	cephalopoda	heterobranchia	nerit	paleohet	pteriomorpha
12s	12s	12s	12s	12s	12s	12s			nd5																											12s	12s	12s	12s	12s	12s	12s		16s	16s	16s	16s	16s	16s
atp6	co3	co3	co3	co3	co3	co3			nd6																											atp6	co3	co3	co3	co3	cytb	co3		atp6	co3	co3	co3	co3	nd1
0	0	0	1	0	0	0			12s																											0	0	0	1	0	0	0		0	0	0	0	0	0
0	0	0	1	0	0	0			16s																											0	0	0	1	0	0	0		0	0	0	0	0	0
0	0	1	1	0	0	0			atp6																											0	0	1	1	0	0	0		0	0	1	1	0	0
0	0	0	1	0	0	0			atp8																											0	0	0	1	0	0	0		0	0	0	0	0	0
0	0	0	1	0	0	0			co2																											0	0	0	1	0	0	0		0	0	0	1	0	0
0	0	0	1	0	0	0			co3																											0	0	0	1	0	0	0		0	0	0	0	0	0
0	0	0	1	0	0	0	8		cytb																											0	0	0	1	0	0	0		0	0	0	0	0	0
									nd1
Caenogastr	cephalopoda	heterobranchia	nerit	paleohet	pteriomorpha	Vetig			nd2																											Caenogastr	cephalopoda	heterobranchia	nerit	paleohet	pteriomorpha	Vetig		Caenogastr	cephalopoda	heterobranchia	nerit	paleohet	pteriomorpha
12s	12s	12s	12s	12s	12s	12s			nd3																											12s	12s	12s	12s	12s	12s	12s		16s	16s	16s	16s	16s	16s
co3	cytb	cytb	cytb	cytb	cytb	cytb			nd4																											co3	cytb	cytb	cytb	cytb	nd1	cytb		co3	cytb	cytb	cytb	cytb	nd2
0	0	0	1	0	0	0			nd4l																											0	0	0	1	0	0	0		0	0	0	1	0	0
0	0	0	1	0	0	0			nd5																											0	0	0	1	0	0	0		0	0	0	1	0	0
0	0	1	1	0	0	0			nd6																											0	0	1	1	0	0	0		0	0	1	1	0	0
0	0	0	1	0	0	0			12s																											0	0	0	1	0	0	0		0	0	0	1	0	0
0	0	0	1	0	0	0			16s																											0	0	0	1	0	0	0		0	0	0	1	0	0
0	0	0	1	0	0	0			atp6																											0	0	0	1	0	0	0		0	0	0	1	0	0
0	0	0	1	0	0	0	8		atp8																											0	0	0	1	0	0	0		0	0	0	1	0	0
									co1
Caenogastr	cephalopoda	heterobranchia	nerit	paleohet	pteriomorpha	Vetig			co3																											Caenogastr	cephalopoda	heterobranchia	nerit	paleohet	pteriomorpha	Vetig		Caenogastr	cephalopoda	heterobranchia	nerit	paleohet	pteriomorpha
12s	12s	12s	12s	12s	12s	12s			cytb																											12s	12s	12s	12s	12s	12s	12s		16s	16s	16s	16s	16s	16s
nd3	nd1	nd1	nd1	nd1	nd1	nd1			nd1																											nd3	nd1	nd1	nd1	nd1	nd2	nd1		nd3	nd1	nd1	nd1	nd1	nd3
0	0	0	1	0	0	0			nd2																											0	0	0	1	0	0	0		0	0	0	0	0	0
0	0	0	1	0	0	0			nd3																											0	0	0	1	0	0	0		0	0	0	0	0	0
0	0	1	1	0	0	0			nd4																											0	0	1	1	0	0	0		0	0	1	1	0	0
0	0	0	1	0	0	0			nd4l																											0	0	0	1	0	0	0		0	0	0	0	0	0
0	0	0	1	0	0	0			nd5																											0	0	0	1	0	0	0		0	0	0	1	0	0
0	0	0	1	0	0	0			nd6																											0	0	0	1	0	0	0		0	0	0	0	0	0
0	0	0	1	0	0	0	8		12s																											0	0	0	1	0	0	0		0	0	0	0	0	0
									16s
Caenogastr	cephalopoda	heterobranchia	nerit	paleohet	pteriomorpha	Vetig			atp6																											Caenogastr	cephalopoda	heterobranchia	nerit	paleohet	pteriomorpha	Vetig		Caenogastr	cephalopoda	heterobranchia	nerit	paleohet	pteriomorpha
12s	12s	12s	12s	12s	12s	12s			atp8																											12s	12s	12s	12s	12s	12s	12s		16s	16s	16s	16s	16s	16s
nd4	nd2	nd2	nd2	nd2	nd2	nd2			co1																											nd4	nd2	nd2	nd2	nd2	nd3	nd2		nd4	nd2	nd2	nd2	nd2	nd4
0	0	0	0	0	0	0			co2																											0	0	0	0	0	0	0		0	0	0	0	0	0
0	0	0	0	0	0	0			cytb																											0	0	0	0	0	0	0		0	0	0	0	0	0
0	0	1	0	0	0	0			nd1																											0	0	1	0	0	0	0		0	0	1	0	0	0
0	0	0	0	0	0	0			nd2																											0	0	0	0	0	0	0		0	0	0	0	0	0
0	0	0	0	0	0	0			nd3																											0	0	0	0	0	0	0		0	0	0	0	0	0
0	0	0	0	0	0	0			nd4																											0	0	0	0	0	0	0		0	0	0	0	0	0
0	0	0	0	0	0	0	1		nd4l																											0	0	0	0	0	0	0		0	0	0	0	0	0
									nd5
Caenogastr	cephalopoda	heterobranchia	nerit	paleohet	pteriomorpha	Vetig			nd6																											Caenogastr	cephalopoda	heterobranchia	nerit	paleohet	pteriomorpha	Vetig		Caenogastr	cephalopoda	heterobranchia	nerit	paleohet	pteriomorpha
12s	12s	12s	12s	12s	12s	12s			12s																											12s	12s	12s	12s	12s	12s	12s		16s	16s	16s	16s	16s	16s
nd4l	nd3	nd3	nd3	nd3	nd3	nd3			16s																											nd4l	nd3	nd3	nd3	nd3	nd4	nd3		nd4l	nd3	nd3	nd3	nd3	nd4l
0	0	0	0	0	0	0			atp6																											0	0	0	0	0	0	0		0	0	0	0	0	0
0	0	0	0	0	0	0			atp8																											0	0	0	0	0	0	0		0	0	0	0	0	0
0	0	0	1	0	0	0			co1																											0	0	0	1	0	0	0		0	0	1	0	0	0
0	0	0	0	0	0	0			co2																											0	0	0	0	0	0	0		0	0	0	0	0	0
0	0	0	1	0	0	0			co3																											0	0	0	1	0	0	0		0	0	0	0	0	0
0	0	0	0	0	0	0			nd1																											0	0	0	0	0	0	0		0	0	0	0	0	0
0	0	0	0	0	0	0	2		nd2																											0	0	0	0	0	0	0		0	0	0	0	0	0
									nd3
Caenogastr	cephalopoda	heterobranchia	nerit	paleohet	pteriomorpha	Vetig			nd4																											Caenogastr	cephalopoda	heterobranchia	nerit	paleohet	pteriomorpha	Vetig		Caenogastr	cephalopoda	heterobranchia	nerit	paleohet	pteriomorpha
12s	12s	12s	12s	12s	12s	12s			nd4l																											12s	12s	12s	12s	12s	12s	12s		16s	16s	16s	16s	16s	16s
nd5	nd4	nd4	nd4	nd4	nd4	nd4			nd5																											nd5	nd4	nd4	nd4	nd4	nd4l	nd4		nd5	nd4	nd4	nd4	nd4	nd5
0	0	0	0	0	0	0			nd6																											0	0	0	0	0	0	0		0	0	0	0	0	0
0	0	0	0	0	0	0			12s																											0	0	0	0	0	0	0		0	0	0	0	0	0
0	0	1	1	0	0	0			16s																											0	0	1	1	0	0	0		0	0	1	1	0	0
0	0	0	0	0	0	0			atp6																											0	0	0	0	0	0	0		0	0	0	0	0	0
0	0	0	1	0	0	0			atp8																											0	0	0	1	0	0	0		0	0	0	0	0	0
0	0	0	0	0	0	0			co1																											0	0	0	0	0	0	0		0	0	0	0	0	0
0	0	0	0	0	0	0	3		co2																											0	0	0	0	0	0	0		0	0	0	0	0	0
									co3
Caenogastr	cephalopoda	heterobranchia	nerit	paleohet	pteriomorpha	Vetig			cytb																											Caenogastr	cephalopoda	heterobranchia	nerit	paleohet	pteriomorpha	Vetig		Caenogastr	cephalopoda	heterobranchia	nerit	paleohet	pteriomorpha
12s	12s	12s	12s	12s	12s	12s			nd2																											12s	12s	12s	12s	12s	12s	12s		16s	16s	16s	16s	16s	16s
nd6	nd4l	nd4l	nd4l	nd4l	nd4l	nd4l			nd3																											nd6	nd4l	nd4l	nd4l	nd4l	nd5	nd4l		nd6	nd4l	nd4l	nd4l	nd4l	nd6
0	0	0	0	0	0	0			nd4																											0	0	0	0	0	0	0		0	0	0	0	0	0
0	0	0	0	0	0	0			nd4l																											0	0	0	0	0	0	0		0	0	0	0	0	0
0	0	1	0	0	0	0			nd5																											0	0	1	0	0	0	0		0	0	1	0	0	0
0	0	0	0	0	0	0			nd6																											0	0	0	0	0	0	0		0	0	0	0	0	0
0	0	0	0	0	0	0			12s																											0	0	0	0	0	0	0		0	0	0	0	0	0
0	0	0	0	0	0	0			16s																											0	0	0	0	0	0	0		0	0	0	0	0	0
0	0	0	0	0	0	0	1		atp6																											0	0	0	0	0	0	0		0	0	0	0	0	0
									atp8
Caenogastr	cephalopoda	heterobranchia	nerit	paleohet	pteriomorpha	Vetig			co1																											Caenogastr	cephalopoda	heterobranchia	nerit	paleohet	pteriomorpha	Vetig		Caenogastr	cephalopoda	heterobranchia	nerit	paleohet	pteriomorpha
12s	12s	12s	12s	12s	12s	12s			co2																											12s	12s	12s	12s	12s	12s	12s		16s	16s	16s	16s	16s	atp6
cytb	nd5	nd5	nd5	nd5	nd5	nd5			co3																											cytb	nd5	nd5	nd5	nd5	nd6	nd5		cytb	nd5	nd5	nd5	nd5	12s
0	0	0	0	0	0	0			cytb																											0	0	0	0	0	0	0		0	0	0	1	0	0
0	0	0	0	0	0	0			nd1																											0	0	0	0	0	0	0		0	0	0	1	0	0
0	0	0	1	0	0	0			nd3																											0	0	0	1	0	0	0		0	0	1	1	0	0
0	0	0	0	0	0	0			nd4																											0	0	0	0	0	0	0		0	0	0	1	0	0
0	0	0	1	0	0	0			nd4l																											0	0	0	1	0	0	0		0	0	0	1	0	0
0	0	0	0	0	0	0			nd5																											0	0	0	0	0	0	0		0	0	0	1	0	0
0	0	0	0	0	0	0	2		nd6																											0	0	0	0	0	0	0		0	0	0	1	0	0
									12s
Caenogastr	cephalopoda	heterobranchia	nerit	paleohet	pteriomorpha	Vetig			16s																											Caenogastr	cephalopoda	heterobranchia	nerit	paleohet	pteriomorpha	Vetig		Caenogastr	cephalopoda	heterobranchia	nerit	paleohet	pteriomorpha
12s	12s	12s	12s	12s	12s	12s			atp6																											12s	12s	12s	12s	12s	16s	12s		16s	16s	16s	16s	16s	atp6
16s	nd6	nd6	nd6	nd6	nd6	nd6			atp8																											16s	nd6	nd6	nd6	nd6	12s	nd6		12s	nd6	nd6	nd6	nd6	16s
0	0	0	0	0	0	0			co1																											0	0	0	0	0	0	0		0	0	0	0	0	0
0	0	0	0	0	0	0			co2																											0	0	0	0	0	0	0		0	0	0	0	0	0
0	0	1	0	0	0	0			co3																											0	0	1	0	0	0	0		0	0	1	0	0	0
0	0	0	0	0	0	0			cytb																											0	0	0	0	0	0	0		0	0	0	0	0	0
0	0	0	0	0	0	0			nd1																											0	0	0	0	0	0	0		0	0	0	0	0	0
0	0	0	0	0	0	0			nd2																											0	0	0	0	0	0	0		0	0	0	0	0	0
0	0	0	0	0	0	0	1		nd4																											0	0	0	0	0	0	0		0	0	0	0	0	0
									nd4l
Caenogastr	cephalopoda	heterobranchia	nerit	paleohet	pteriomorpha	Vetig			nd5
16s	16s	16s	16s	16s	16s	16s			nd6
nd1	12s	12s	12s	12s	12s	12s			12s
0	0	0	0	0	0	0			16s
0	0	0	1	0	0	0			atp6
0	1	0	1	0	0	0			atp8
0	0	0	1	0	0	0			co1
0	0	0	1	0	0	0			co2
0	0	0	0	0	0	0			co3
0	0	0	1	0	0	0	6		cytb
									nd1
Caenogastr	cephalopoda	heterobranchia	nerit	paleohet	pteriomorpha	Vetig			nd2
16s	16s	16s	16s	16s	16s	16s			nd3
nd2	atp6	atp6	atp6	atp6	atp6	atp6			nd4l
0	0	0	0	0	0	0			nd5
0	0	0	0	0	0	0			nd6
0	0	1	0	0	0	0			12s
0	0	0	0	0	0	0			16s
0	0	0	0	0	0	0			atp6
0	0	0	0	0	0	0			atp8
0	0	0	0	0	0	0	1		co1
									co2
Caenogastr	cephalopoda	heterobranchia	nerit	paleohet		Vetig			co3
16s	16s	16s	16s	16s		16s			cytb
co1	atp8	atp8	atp8	atp8		atp8			nd1
0	0	0	0	0		0			nd2
0	0	0	0	0		0			nd3
0	0	0	0	0		0			nd4
0	0	0	0	0		0			nd5
0	0	0	0	0		0			nd6
0	0	0	0	0		0			12s
0	0	0	0	0		0	0		16s
									atp6
Caenogastr	cephalopoda	heterobranchia	nerit	paleohet	pteriomorpha	Vetig			atp8
16s	16s	16s	16s	16s	16s	16s			co1
co2	co1	co1	co1	co1	co1	co1			co2
0	0	0	0	0	0	0			co3
0	0	0	0	0	0	0			cytb
0	0	1	1	0	0	0			nd1
0	0	0	0	0	0	0			nd2
0	0	0	1	0	0	0			nd3
0	0	0	0	0	0	0			nd4
0	0	0	0	0	0	0	3		nd4l
									nd6
Caenogastr	cephalopoda	heterobranchia	nerit	paleohet	pteriomorpha	Vetig			12s
16s	16s	16s	16s	16s	16s	16s			16s
atp8	co2	co2	co2	co2	co2	co2			atp6
0	0	0	0	0	0	0			atp8
0	0	0	0	0	0	0			co1
0	0	1	0	0	0	0			co2
0	0	0	0	0	0	0			co3
0	0	0	0	0	0	0			cytb
0	0	0	0	0	0	0			nd1
0	0	0	0	0	0	0	1		nd2
									nd3
Caenogastr	cephalopoda	heterobranchia	nerit	paleohet	pteriomorpha	Vetig			nd4
16s	16s	16s	16s	16s	16s	16s			nd4l
atp6	co3	co3	co3	co3	co3	co3			nd5
0	0	0	0	0	0	0
0	0	0	0	0	0	0
0	0	1	1	0	0	0
0	0	0	0	0	0	0
0	0	0	1	0	0	0
0	0	0	0	0	0	0
0	0	0	0	0	0	0	3
Caenogastr	cephalopoda	heterobranchia	nerit	paleohet	pteriomorpha	Vetig
16s	16s	16s	16s	16s	16s	16s
co3	cytb	cytb	cytb	cytb	cytb	cytb
0	0	0	1	0	0	0
0	0	0	1	0	0	0
0	0	1	1	0	0	0
0	0	0	1	0	0	0
0	0	0	1	0	0	0
0	0	0	1	0	0	0
0	0	0	1	0	0	0	8
Caenogastr	cephalopoda	heterobranchia	nerit	paleohet	pteriomorpha	Vetig
16s	16s	16s	16s	16s	16s	16s
nd3	nd1	nd1	nd1	nd1	nd1	nd1
0	0	0	0	0	0	0
0	0	0	0	0	0	0
0	0	1	1	0	0	0
0	0	0	0	0	0	0
0	0	0	1	0	0	0
0	0	0	0	0	0	0
0	0	0	0	0	0	0	3
Caenogastr	cephalopoda	heterobranchia	nerit	paleohet	pteriomorpha	Vetig
16s	16s	16s	16s	16s	16s	16s
nd4	nd2	nd2	nd2	nd2	nd2	nd2
0	0	0	0	0	0	0
0	0	0	0	0	0	0
0	0	1	0	0	0	0
0	0	0	0	0	0	0
0	0	0	0	0	0	0
0	0	0	0	0	0	0
0	0	0	0	0	0	0	1
Caenogastr	cephalopoda	heterobranchia	nerit	paleohet	pteriomorpha	Vetig
16s	16s	16s	16s	16s	16s	16s
nd4l	nd3	nd3	nd3	nd3	nd3	nd3
0	0	0	0	0	0	0
0	0	0	0	0	0	0
0	0	1	0	0	0	0
0	0	0	0	0	0	0
0	0	0	0	0	0	0
0	0	0	0	0	0	0
0	0	0	0	0	0	0	1
Caenogastr	cephalopoda	heterobranchia	nerit	paleohet	pteriomorpha	Vetig
16s	16s	16s	16s	16s	16s	16s
nd5	nd4	nd4	nd4	nd4	nd4	nd4
0	0	0	0	0	0	0
0	0	0	0	0	0	0
0	0	1	1	0	0	0
0	0	0	0	0	0	0
0	0	0	0	0	0	0
0	0	0	0	0	0	0
0	0	0	0	0	0	0	2
Caenogastr	cephalopoda	heterobranchia	nerit	paleohet	pteriomorpha	Vetig
16s	16s	16s	16s	16s	16s	16s
nd6	nd4l	nd4l	nd4l	nd4l	nd4l	nd4l
0	0	0	0	0	0	0
0	0	0	0	0	0	0
0	0	1	0	0	0	0
0	0	0	0	0	0	0
0	0	0	0	0	0	0
0	0	0	0	0	0	0
0	0	0	0	0	0	0	1
Caenogastr	cephalopoda	heterobranchia	nerit	paleohet	pteriomorpha	Vetig
16s	16s	16s	16s	16s	16s	16s
cytb	nd5	nd5	nd5	nd5	nd5	nd5
0	0	0	1	0	0	0
0	0	0	1	0	0	0
0	0	1	1	0	0	0
0	0	0	1	0	0	0
0	0	0	1	0	0	0
0	0	0	1	0	0	0
0	0	0	1	0	0	0	8
Caenogastr	cephalopoda	heterobranchia	nerit	paleohet	pteriomorpha	Vetig
16s	16s	16s	16s	16s	16s	16s
12s	nd6	nd6	nd6	nd6	nd6	nd6
0	0	0	0	0	0	0
0	0	0	0	0	0	0
0	0	1	0	0	0	0
0	0	0	0	0	0	0
0	0	0	0	0	0	0
0	0	0	0	0	0	0
0	0	0	0	0	0	0	1
Caenogastr	cephalopoda	heterobranchia	nerit	paleohet	pteriomorpha	Vetig
atp6	atp6	atp6	atp6	atp6	atp6	atp6
nd1	12s	12s	12s	12s	12s	12s
0	0	0	0	0	0	0
0	0	0	0	0	0	0
0	0	0	0	0	0	0
0	0	0	0	0	0	0
0	0	0	0	0	0	0
0	0	0	0	0	0	0
0	0	0	0	0	0	0	0
Caenogastr	cephalopoda	heterobranchia	nerit	paleohet	pteriomorpha	Vetig
atp6	atp6	atp6	atp6	atp6	atp6	atp6
nd2	16s	16s	16s	16s	16s	16s
0	0	0	0	0	0	0
0	0	0	0	0	0	0
0	0	1	0	0	0	0
0	0	0	0	0	0	0
0	0	0	0	0	0	0
0	0	0	0	0	0	0
0	0	0	0	0	0	0	1
Caenogastr	cephalopoda	heterobranchia	nerit	paleohet		Vetig
atp6	atp6	atp6	atp6	atp6		atp6
co1	atp8	atp8	atp8	atp8		atp8
0	0	0	0	0		0
0	0	0	0	0		0
0	0	0	0	0		0
0	0	0	0	0		0
0	0	0	0	0		0
0	0	0	0	0		0
0	0	0	0	0		0	0
Caenogastr	cephalopoda	heterobranchia	nerit	paleohet	pteriomorpha	Vetig
atp6	atp6	atp6	atp6	atp6	atp6	atp6
co2	co1	co1	co1	co1	co1	co1
0	0	0	0	0	0	0
0	0	0	0	0	0	0
0	0	1	0	0	1	1
0	0	0	0	0	0	0
0	0	0	0	0	0	0
0	0	0	0	0	0	0
0	0	0	0	0	0	0	3
Caenogastr	cephalopoda	heterobranchia	nerit	paleohet	pteriomorpha	Vetig
atp6	atp6	atp6	atp6	atp6	atp6	atp6
atp8	co2	co2	co2	co2	co2	co2
0	0	0	0	0	0	0
0	0	0	0	0	0	0
0	0	1	0	0	1	1
0	0	0	0	0	0	0
0	0	0	0	0	0	0
0	0	0	0	0	0	0
0	0	0	0	0	0	0	3
Caenogastr	cephalopoda	heterobranchia	nerit	paleohet	pteriomorpha	Vetig
atp6	atp6	atp6	atp6	atp6	atp6	atp6
co3	co3	co3	co3	co3	co3	co3
0	0	0	0	0	0	0
0	0	0	0	0	0	0
0	0	1	0	0	1	0
0	0	0	0	0	0	0
0	0	0	0	0	0	0
0	0	0	0	0	0	0
0	0	0	0	0	0	0	2
Caenogastr	cephalopoda	heterobranchia	nerit	paleohet	pteriomorpha	Vetig
atp6	atp6	atp6	atp6	atp6	atp6	atp6
nd3	cytb	cytb	cytb	cytb	cytb	cytb
0	0	0	0	0	0	0
0	0	0	0	0	0	0
0	1	1	0	0	0	1
0	0	0	0	0	0	0
0	0	0	0	0	0	0
0	0	0	0	0	0	0
0	0	0	0	0	0	0	3
Caenogastr	cephalopoda	heterobranchia	nerit	paleohet	pteriomorpha	Vetig
atp6	atp6	atp6	atp6	atp6	atp6	atp6
nd4	nd1	nd1	nd1	nd1	nd1	nd1
0	0	0	0	0	0	0
0	0	0	0	0	0	0
0	0	1	0	0	1	1
0	0	0	0	0	0	0
0	0	0	0	0	0	0
0	0	0	0	0	0	0
0	0	0	0	0	0	0	3
Caenogastr	cephalopoda	heterobranchia	nerit	paleohet	pteriomorpha	Vetig
atp6	atp6	atp6	atp6	atp6	atp6	atp6
nd4l	nd2	nd2	nd2	nd2	nd2	nd2
0	0	0	0	0	0	0
0	0	0	0	0	0	0
0	0	1	0	0	1	1
0	0	0	0	0	0	0
0	0	0	0	0	0	0
0	0	0	0	0	0	0
0	0	0	0	0	0	0	3
Caenogastr	cephalopoda	heterobranchia	nerit	paleohet	pteriomorpha	Vetig
atp6	atp6	atp6	atp6	atp6	atp6	atp6
nd5	nd3	nd3	nd3	nd3	nd3	nd3
0	0	0	0	0	0	0
0	0	0	0	0	0	0
0	0	1	0	0	1	1
0	0	0	0	0	0	0
0	0	0	0	0	0	0
0	0	0	0	0	0	0
0	0	0	0	0	0	0	3
Caenogastr	cephalopoda	heterobranchia	nerit	paleohet	pteriomorpha	Vetig
atp6	atp6	atp6	atp6	atp6	atp6	atp6
nd6	nd4	nd4	nd4	nd4	nd4	nd4
0	0	0	0	0	0	0
0	0	0	0	0	0	0
0	1	1	0	0	1	1
0	0	0	0	0	0	0
0	0	0	0	0	0	0
0	0	0	0	0	0	0
0	0	0	0	0	0	0	4
Caenogastr	cephalopoda	heterobranchia	nerit	paleohet	pteriomorpha	Vetig
atp6	atp6	atp6	atp6	atp6	atp6	atp6
cytb	nd4l	nd4l	nd4l	nd4l	nd4l	nd4l
0	0	0	0	0	0	0
0	0	0	0	0	0	0
0	0	1	0	0	1	1
0	0	0	0	0	0	0
0	0	0	0	0	0	0
0	0	0	0	0	0	0
0	0	0	0	0	0	0	3
Caenogastr	cephalopoda	heterobranchia	nerit	paleohet	pteriomorpha	Vetig
atp6	atp6	atp6	atp6	atp6	atp6	atp6
12s	nd5	nd5	nd5	nd5	nd5	nd5
0	0	0	0	0	0	0
0	0	0	0	0	0	0
0	0	1	0	0	1	1
0	0	0	0	0	0	0
0	0	0	0	0	0	0
0	0	0	0	0	0	0
0	0	0	0	0	0	0	3
Caenogastr	cephalopoda	heterobranchia	nerit	paleohet	pteriomorpha	Vetig
atp6	atp6	atp6	atp6	atp6	atp6	atp6
16s	nd6	nd6	nd6	nd6	nd6	nd6
0	0	0	0	0	0	0
0	0	0	0	0	0	0
0	0	1	0	0	1	1
0	0	0	0	0	0	0
0	0	0	0	0	0	0
0	0	0	0	0	0	0
0	1	0	0	0	0	0	4
Caenogastr	cephalopoda	heterobranchia	nerit	paleohet		Vetig
atp8	atp8	atp8	atp8	atp8		atp8
nd1	12s	12s	12s	12s		12s
0	0	0	1	0		0
0	0	0	1	0		0
0	0	0	1	0		0
0	0	0	1	0		0
0	0	0	1	0		0
0	0	0	1	0		0
0	0	0	1	0		0	7
Caenogastr	cephalopoda	heterobranchia	nerit	paleohet	pteriomorpha	Vetig
atp8	atp8	atp8	atp8	atp8	co1	atp8
nd2	16s	16s	16s	16s	12s	16s
0	0	0	0	0	0	0
0	0	0	1	0	0	0
0	0	0	1	0	0	0
0	0	0	1	0	0	0
0	0	0	1	0	0	0
0	0	0	1	0	0	0
0	0	0	1	0	0	0	6
Caenogastr	cephalopoda	heterobranchia	nerit	paleohet	pteriomorpha	Vetig
atp8	atp8	atp8	atp8	atp8	co1	atp8
co1	atp6	atp6	atp6	atp6	16s	atp6
0	0	0	0	0	0	0
0	0	0	0	0	0	0
0	0	0	1	0	0	1
0	0	0	0	0	0	0
0	0	0	1	0	0	0
0	0	0	0	0	0	0
0	0	0	1	0	0	0	4
Caenogastr	cephalopoda	heterobranchia	nerit	paleohet	pteriomorpha	Vetig
atp8	atp8	atp8	atp8	atp8	co1	atp8
co2	co1	co1	co1	co1	atp6	co1
0	0	0	1	0	0	0
0	0	0	1	0	0	0
0	0	0	1	0	0	1
0	0	0	1	0	0	0
0	0	0	1	0	0	0
0	0	0	1	0	0	0
0	0	0	1	0	0	0	8
Caenogastr	cephalopoda	heterobranchia	nerit	paleohet	pteriomorpha	Vetig
atp8	atp8	atp8	atp8	atp8	co1	atp8
atp6	co2	co2	co2	co2	co2	co2
0	0	0	0	0	0	0
0	0	0	1	0	0	0
0	0	0	1	0	0	1
0	0	0	1	0	0	0
0	0	0	1	0	0	0
0	0	0	0	0	0	0
0	0	0	1	0	0	0	6
Caenogastr	cephalopoda	heterobranchia	nerit	paleohet	pteriomorpha	Vetig
atp8	atp8	atp8	atp8	atp8	co1	atp8
co3	co3	co3	co3	co3	co3	co3
0	0	0	0	0	0	0
0	0	0	0	0	0	0
0	0	0	0	0	1	0
0	0	0	0	0	0	0
0	0	0	1	0	0	0
0	0	0	0	0	0	0
0	0	0	0	0	0	0	2
Caenogastr	cephalopoda	heterobranchia	nerit	paleohet	pteriomorpha	Vetig
atp8	atp8	atp8	atp8	atp8	co1	atp8
nd3	cytb	cytb	cytb	cytb	cytb	cytb
0	0	0	1	0	0	0
0	0	0	1	0	0	0
0	0	0	1	0	0	1
0	0	0	1	0	0	0
0	0	0	1	0	0	0
0	0	0	1	0	0	0
0	0	0	1	0	0	0	8
Caenogastr	cephalopoda	heterobranchia	nerit	paleohet	pteriomorpha	Vetig
atp8	atp8	atp8	atp8	atp8	co1	atp8
nd4	nd1	nd1	nd1	nd1	nd1	nd1
0	0	0	0	0	0	0
0	0	0	1	0	0	0
0	0	0	1	0	1	1
0	0	0	1	0	0	0
0	0	0	1	0	0	0
0	0	0	0	0	0	0
0	0	0	1	0	0	0	7
Caenogastr	cephalopoda	heterobranchia	nerit	paleohet	pteriomorpha	Vetig
atp8	atp8	atp8	atp8	atp8	co1	atp8
nd4l	nd2	nd2	nd2	nd2	nd2	nd2
0	0	0	0	0	0	0
0	0	0	0	0	0	0
0	0	0	0	0	1	1
0	0	0	0	0	0	0
0	0	0	1	0	0	0
0	0	0	0	0	0	0
0	0	0	0	0	0	0	3
Caenogastr	cephalopoda	heterobranchia	nerit	paleohet	pteriomorpha	Vetig
atp8	atp8	atp8	atp8	atp8	co1	atp8
nd5	nd3	nd3	nd3	nd3	nd3	nd3
0	0	0	1	0	0	0
0	0	0	1	0	0	0
0	0	0	1	0	1	1
0	0	0	1	0	0	0
0	0	0	1	0	0	0
0	0	0	1	0	0	0
0	0	0	1	0	0	0	9
Caenogastr	cephalopoda	heterobranchia	nerit	paleohet	pteriomorpha	Vetig
atp8	atp8	atp8	atp8	atp8	co1	atp8
nd6	nd4	nd4	nd4	nd4	nd4	nd4
0	0	0	1	0	0	0
0	0	0	1	0	0	0
0	0	0	1	0	1	1
0	0	0	1	0	0	0
0	0	0	1	0	0	0
0	0	0	1	0	0	0
0	0	0	1	0	0	0	9
Caenogastr	cephalopoda	heterobranchia	nerit	paleohet	pteriomorpha	Vetig
atp8	atp8	atp8	atp8	atp8	co1	atp8
cytb	nd4l	nd4l	nd4l	nd4l	nd4l	nd4l
0	0	0	0	0	0	0
0	0	0	0	0	0	0
0	0	0	1	0	1	1
0	0	0	0	0	0	0
0	0	0	1	0	0	0
0	0	0	0	0	0	0
0	0	0	1	0	0	0	5
Caenogastr	cephalopoda	heterobranchia	nerit	paleohet	pteriomorpha	Vetig
atp8	atp8	atp8	atp8	atp8	co1	atp8
12s	nd5	nd5	nd5	nd5	nd5	nd5
0	0	0	1	0	0	0
0	0	0	1	0	0	0
0	0	0	1	0	1	1
0	0	0	1	0	0	0
0	0	0	1	0	0	0
0	0	0	1	0	0	0
0	0	0	1	0	0	0	9
Caenogastr	cephalopoda	heterobranchia	nerit	paleohet	pteriomorpha	Vetig
atp8	atp8	atp8	atp8	atp8	co1	atp8
16s	nd6	nd6	nd6	nd6	nd6	nd6
0	0	0	0	0	0	0
0	0	0	0	0	0	0
0	0	0	0	0	1	1
0	0	0	0	0	0	0
0	0	0	1	0	0	0
0	0	0	0	0	0	0
0	0	0	0	0	0	0	3
Caenogastr	cephalopoda	heterobranchia	nerit	paleohet		Vetig
co1	co1	co1	co1	co1		co1
nd1	12s	12s	12s	12s		12s
0	0	0	0	0		0
0	0	0	0	0		0
0	0	0	1	0		0
0	0	0	0	0		0
0	0	0	1	0		0
0	0	0	0	0		0
0	0	0	0	0		0	2
Caenogastr	cephalopoda	heterobranchia	nerit	paleohet		Vetig
co1	co1	co1	co1	co1		co1
nd2	16s	16s	16s	16s		16s
0	0	0	1	0		0
0	0	0	1	0		0
0	0	1	1	0		0
0	0	0	1	0		0
0	0	0	1	0		0
0	0	0	1	0		0
0	0	0	1	0		0	8
Caenogastr	cephalopoda	heterobranchia	nerit	paleohet		Vetig
co1	co1	co1	co1	co1		co1
co2	atp6	atp6	atp6	atp6		atp6
0	0	0	0	0		0
0	0	0	0	0		0
0	0	1	1	0		1
0	0	0	0	0		0
0	0	0	0	0		1
0	0	0	0	0		0
0	0	0	0	0		0	4
Caenogastr	cephalopoda	heterobranchia	nerit	paleohet		Vetig
co1	co1	co1	co1	co1		co1
atp8	atp8	atp8	atp8	atp8		atp8
0	0	0	0	0		0
0	0	0	0	0		0
0	0	0	0	0		1
0	0	0	0	0		0
0	0	0	0	0		0
0	0	0	0	0		0
0	0	0	0	0		0	1
Caenogastr	cephalopoda	heterobranchia	nerit	paleohet		Vetig
co1	co1	co1	co1	co1		co1
atp6	co2	co2	co2	co2		co2
0	0	0	0	0		0
0	0	0	0	0		0
0	0	1	1	0		1
0	0	0	0	0		0
0	0	0	0	0		0
0	0	0	0	0		0
0	0	0	0	0		0	3
Caenogastr	cephalopoda	heterobranchia	nerit	paleohet		Vetig
co1	co1	co1	co1	co1		co1
co3	co3	co3	co3	co3		co3
0	0	0	0	0		0
0	0	0	0	0		0
0	0	1	1	0		0
0	0	0	0	0		0
0	0	0	0	0		0
0	0	0	0	0		0
0	0	0	0	0		0	2
Caenogastr	cephalopoda	heterobranchia	nerit	paleohet		Vetig
co1	co1	co1	co1	co1		co1
nd3	cytb	cytb	cytb	cytb		cytb
0	0	0	0	0		0
0	0	0	0	0		0
0	0	1	1	0		1
0	0	0	0	0		0
0	0	0	1	0		0
0	0	0	0	0		0
0	0	0	0	0		0	4
Caenogastr	cephalopoda	heterobranchia	nerit	paleohet		Vetig
co1	co1	co1	co1	co1		co1
nd4	nd1	nd1	nd1	nd1		nd1
0	0	0	0	0		0
0	0	0	0	0		0
0	0	1	1	0		1
0	0	0	0	0		0
0	0	0	1	0		0
0	0	0	0	0		0
0	0	0	0	0		0	4
Caenogastr	cephalopoda	heterobranchia	nerit	paleohet		Vetig
co1	co1	co1	co1	co1		co1
nd4l	nd2	nd2	nd2	nd2		nd2
0	0	0	0	0		0
0	0	0	0	0		0
0	0	1	0	0		1
0	0	0	0	0		0
0	0	0	0	0		0
0	0	0	0	0		0
0	0	0	0	0		0	2
Caenogastr	cephalopoda	heterobranchia	nerit	paleohet		Vetig
co1	co1	co1	co1	co1		co1
nd5	nd3	nd3	nd3	nd3		nd3
0	0	0	0	0		0
0	0	0	0	0		0
0	0	0	0	0		1
0	0	0	0	0		0
0	0	0	0	0		0
0	0	0	0	0		0
0	0	0	0	0		0	1
Caenogastr	cephalopoda	heterobranchia	nerit	paleohet		Vetig
co1	co1	co1	co1	co1		co1
nd6	nd4	nd4	nd4	nd4		nd4
0	0	0	0	0		0
0	0	0	0	0		0
0	0	1	1	0		1
0	0	0	0	0		0
0	0	0	1	0		0
0	0	0	0	0		0
0	0	0	0	0		0	4
Caenogastr	cephalopoda	heterobranchia	nerit	paleohet		Vetig
co1	co1	co1	co1	co1		co1
cytb	nd4l	nd4l	nd4l	nd4l		nd4l
0	0	0	0	0		0
0	0	0	0	0		0
0	0	1	0	0		1
0	0	0	0	0		0
0	0	0	0	0		0
0	0	0	0	0		0
0	0	0	0	0		0	2
Caenogastr	cephalopoda	heterobranchia	nerit	paleohet		Vetig
co1	co1	co1	co1	co1		co1
12s	nd5	nd5	nd5	nd5		nd5
0	0	0	0	0		0
0	0	0	0	0		0
0	0	1	1	0		1
0	0	0	0	0		0
0	0	0	1	0		0
0	0	0	0	0		0
0	0	0	1	0		0	5
Caenogastr	cephalopoda	heterobranchia	nerit	paleohet		Vetig
co1	co1	co1	co1	co1		co1
16s	nd6	nd6	nd6	nd6		nd6
0	0	0	0	0		0
0	0	0	0	0		0
0	0	1	0	0		1
0	0	0	0	0		0
0	0	0	0	0		0
0	0	0	0	0		0
0	0	0	0	0		0	2
Caenogastr	cephalopoda	heterobranchia	nerit	paleohet	pteriomorpha	Vetig
co2	co2	co2	co2	co2	co2	co2
nd1	12s	12s	12s	12s	12s	12s
0	0	0	0	0	0	0
0	0	0	0	0	0	0
0	0	0	0	0	0	0
0	0	0	0	0	0	0
0	0	0	1	0	0	0
0	0	0	0	0	0	0
0	0	0	0	0	0	0	1
Caenogastr	cephalopoda	heterobranchia	nerit	paleohet	pteriomorpha	Vetig
co2	co2	co2	co2	co2	co2	co2
nd2	16s	16s	16s	16s	16s	16s
0	0	0	0	0	0	0
0	0	0	0	0	0	0
0	0	1	1	0	0	0
0	0	0	0	0	0	0
0	0	0	1	0	0	0
0	0	0	0	0	0	0
0	0	0	0	0	0	0	3
Caenogastr	cephalopoda	heterobranchia	nerit	paleohet	pteriomorpha	Vetig
co2	co2	co2	co2	co2	co2	co2
co1	atp6	atp6	atp6	atp6	atp6	atp6
0	0	0	0	0	0	0
0	0	0	0	0	0	0
0	0	1	1	0	1	1
0	0	0	0	0	0	0
0	0	0	1	0	0	0
0	0	0	0	0	0	0
0	0	0	0	0	0	0	5
Caenogastr	cephalopoda	heterobranchia	nerit	paleohet	pteriomorpha	Vetig
co2	co2	co2	co2	co2	co2	co2
atp8	atp8	atp8	atp8	atp8	co1	atp8
0	0	0	0	0	0	0
0	0	0	0	0	0	0
0	0	0	0	0	1	1
0	0	0	0	0	0	0
0	0	0	0	0	0	0
0	0	0	0	0	0	0
0	0	0	0	0	0	0	2
Caenogastr	cephalopoda	heterobranchia	nerit	paleohet	pteriomorpha	Vetig
co2	co2	co2	co2	co2	co2	co2
atp6	co1	co1	co1	co1	co3	co1
0	0	0	0	0	0	0
0	0	0	0	0	0	0
0	0	1	0	0	1	1
0	0	0	0	0	0	0
0	0	0	1	0	0	0
0	0	0	0	0	0	0
0	0	0	0	0	0	0	4
Caenogastr	cephalopoda	heterobranchia	nerit	paleohet	pteriomorpha	Vetig
co2	co2	co2	co2	co2	co2	co2
co3	co3	co3	co3	co3	cytb	co3
0	0	0	0	0	0	0
0	0	0	0	0	0	0
0	0	1	0	0	0	0
0	0	0	0	0	0	0
0	0	0	0	0	0	0
0	0	0	0	0	0	0
0	0	0	0	0	0	0	1
Caenogastr	cephalopoda	heterobranchia	nerit	paleohet	pteriomorpha	Vetig
co2	co2	co2	co2	co2	co2	co2
nd3	cytb	cytb	cytb	cytb	nd1	cytb
0	0	0	0	0	0	0
0	0	0	0	0	0	0
0	1	1	0	0	1	1
0	0	0	0	0	0	0
0	0	0	0	0	0	0
0	0	0	0	0	0	0
0	0	0	0	0	0	0	4
Caenogastr	cephalopoda	heterobranchia	nerit	paleohet	pteriomorpha	Vetig
co2	co2	co2	co2	co2	co2	co2
nd4	nd1	nd1	nd1	nd1	nd2	nd1
0	0	0	0	0	0	0
0	0	0	0	0	0	0
0	0	1	0	0	1	1
0	0	0	0	0	0	0
0	0	0	1	0	0	0
0	0	0	0	0	0	0
0	0	0	0	0	0	0	4
Caenogastr	cephalopoda	heterobranchia	nerit	paleohet	pteriomorpha	Vetig
co2	co2	co2	co2	co2	co2	co2
nd4l	nd2	nd2	nd2	nd2	nd3	nd2
0	0	0	0	0	0	0
0	0	0	0	0	0	0
0	0	1	0	0	1	1
0	0	0	0	0	0	0
0	0	0	0	0	0	0
0	0	0	0	0	0	0
0	0	0	0	0	0	0	3
Caenogastr	cephalopoda	heterobranchia	nerit	paleohet	pteriomorpha	Vetig
co2	co2	co2	co2	co2	co2	co2
nd5	nd3	nd3	nd3	nd3	nd4	nd3
0	0	0	0	0	0	0
0	0	0	0	0	0	0
0	0	1	0	0	1	1
0	0	0	0	0	0	0
0	0	0	0	0	0	0
0	0	0	0	0	0	0
0	0	0	0	0	0	0	3
Caenogastr	cephalopoda	heterobranchia	nerit	paleohet	pteriomorpha	Vetig
co2	co2	co2	co2	co2	co2	co2
nd6	nd4	nd4	nd4	nd4	nd4l	nd4
0	0	0	0	0	0	0
0	0	0	0	0	0	0
0	1	1	0	0	1	1
0	0	0	0	0	0	0
0	0	0	0	0	0	0
0	0	0	0	0	0	0
0	0	0	0	0	0	0	4
Caenogastr	cephalopoda	heterobranchia	nerit	paleohet	pteriomorpha	Vetig
co2	co2	co2	co2	co2	co2	co2
cytb	nd4l	nd4l	nd4l	nd4l	nd5	nd4l
0	0	0	0	0	0	0
0	0	0	0	0	0	0
0	0	1	0	0	1	1
0	0	0	0	0	0	0
0	0	0	0	0	0	0
0	0	0	0	0	0	0
0	0	0	0	0	0	0	3
Caenogastr	cephalopoda	heterobranchia	nerit	paleohet	pteriomorpha	Vetig
co2	co2	co2	co2	co2	co2	co2
12s	nd5	nd5	nd5	nd5	nd6	nd5
0	0	0	1	0	0	0
0	0	0	0	0	0	0
0	0	1	1	0	1	1
0	0	0	0	0	0	0
0	0	0	1	0	0	0
0	0	0	1	0	0	0
0	0	0	1	0	0	0	8
Caenogastr	cephalopoda	heterobranchia	nerit	paleohet		Vetig
co2	co2	co2	co2	co2		co2
16s	nd6	nd6	nd6	nd6		nd6
0	0	0	0	0		0
0	0	0	0	0		0
0	0	1	0	0		1
0	0	0	0	0		0
0	0	0	0	0		0
0	0	0	0	0		0
0	0	0	0	0		0	2
Caenogastr	cephalopoda	heterobranchia	nerit	paleohet	pteriomorpha	Vetig
co3	co3	co3	co3	co3	co3	co3
nd1	12s	12s	12s	12s	12s	12s
0	0	0	0	0	0	0
0	0	0	0	0	0	0
0	0	0	1	0	0	0
0	0	0	0	0	0	0
0	0	0	1	0	0	0
0	0	0	0	0	0	0
0	0	0	0	0	0	0	2
Caenogastr	cephalopoda	heterobranchia	nerit	paleohet	pteriomorpha	Vetig
co3	co3	co3	co3	co3	co3	co3
nd2	16s	16s	16s	16s	16s	16s
0	0	0	1	0	0	0
0	0	0	1	0	0	0
0	0	1	1	0	0	0
0	0	0	1	0	0	0
0	0	0	1	0	0	0
0	0	0	1	0	0	0
0	0	0	1	0	0	0	8
Caenogastr	cephalopoda	heterobranchia	nerit	paleohet	pteriomorpha	Vetig
co3	co3	co3	co3	co3	co3	co3
co1	atp6	atp6	atp6	atp6	atp6	atp6
0	0	0	0	0	0	0
0	0	0	0	0	0	0
0	0	1	0	0	1	0
0	0	0	0	0	0	0
0	0	0	0	0	0	0
0	0	0	0	0	0	0
0	0	0	0	0	0	0	2
Caenogastr	cephalopoda	heterobranchia	nerit	paleohet	pteriomorpha	Vetig
co3	co3	co3	co3	co3	co3	co3
co2	atp8	atp8	atp8	atp8	co1	atp8
0	0	0	0	0	0	0
0	0	0	0	0	0	0
0	0	0	0	0	1	0
0	0	0	0	0	0	0
0	0	0	0	0	0	0
0	0	0	0	0	0	0
0	0	0	0	0	0	0	1
Caenogastr	cephalopoda	heterobranchia	nerit	paleohet	pteriomorpha	Vetig
co3	co3	co3	co3	co3	co3	co3
atp8	co1	co1	co1	co1	co2	co1
0	0	0	1	0	0	0
0	0	0	1	0	0	0
0	0	1	1	0	1	0
0	0	0	1	0	0	0
0	0	0	1	0	0	0
0	0	0	1	0	0	0
0	0	0	1	0	0	0	9
Caenogastr	cephalopoda	heterobranchia	nerit	paleohet	pteriomorpha	Vetig
co3	co3	co3	co3	co3	co3	co3
atp6	co2	co2	co2	co2	cytb	co2
0	0	0	0	0	0	0
0	0	0	0	0	0	0
0	0	1	1	0	0	0
0	0	0	0	0	0	0
0	0	0	1	0	0	0
0	0	0	0	0	0	0
0	0	0	0	0	0	0	3
Caenogastr	cephalopoda	heterobranchia	nerit	paleohet	pteriomorpha	Vetig
co3	co3	co3	co3	co3	co3	co3
nd3	cytb	cytb	cytb	cytb	nd1	cytb
0	0	0	0	0	0	0
0	0	0	0	0	0	0
0	0	1	1	0	1	0
0	0	0	0	0	0	0
0	0	0	1	0	0	0
0	0	0	0	0	0	0
0	0	0	1	0	0	0	5
Caenogastr	cephalopoda	heterobranchia	nerit	paleohet	pteriomorpha	Vetig
co3	co3	co3	co3	co3	co3	co3
nd4	nd1	nd1	nd1	nd1	nd2	nd1
0	0	0	0	0	0	0
0	0	0	0	0	0	0
0	0	1	1	0	1	0
0	0	0	0	0	0	0
0	0	0	1	0	0	0
0	0	0	0	0	0	0
0	0	0	0	0	0	0	4
Caenogastr	cephalopoda	heterobranchia	nerit	paleohet	pteriomorpha	Vetig
co3	co3	co3	co3	co3	co3	co3
nd4l	nd2	nd2	nd2	nd2	nd3	nd2
0	0	0	0	0	0	0
0	0	0	0	0	0	0
0	0	1	0	0	1	0
0	0	0	0	0	0	0
0	0	0	0	0	0	0
0	0	0	0	0	0	0
0	0	0	0	0	0	0	2
Caenogastr	cephalopoda	heterobranchia	nerit	paleohet	pteriomorpha	Vetig
co3	co3	co3	co3	co3	co3	co3
nd5	nd3	nd3	nd3	nd3	nd4	nd3
0	0	0	0	0	0	0
0	0	0	0	0	0	0
0	0	1	0	0	1	0
0	0	0	0	0	0	0
0	0	0	0	0	0	0
0	0	0	0	0	0	0
0	0	0	0	0	0	0	2
Caenogastr	cephalopoda	heterobranchia	nerit	paleohet	pteriomorpha	Vetig
co3	co3	co3	co3	co3	co3	co3
nd6	nd4	nd4	nd4	nd4	nd4l	nd4
0	0	0	0	0	0	0
0	0	0	0	0	0	0
0	0	1	1	0	1	0
0	0	0	0	0	0	0
0	0	0	0	0	0	0
0	0	0	0	0	0	0
0	0	0	0	0	0	0	3
Caenogastr	cephalopoda	heterobranchia	nerit	paleohet	pteriomorpha	Vetig
co3	co3	co3	co3	co3	co3	co3
cytb	nd4l	nd4l	nd4l	nd4l	nd5	nd4l
0	0	0	0	0	0	0
0	0	0	0	0	0	0
0	0	1	0	0	1	0
0	0	0	0	0	0	0
0	0	0	0	0	0	0
0	0	0	0	0	0	0
0	0	0	0	0	0	0	2
Caenogastr	cephalopoda	heterobranchia	nerit	paleohet	pteriomorpha	Vetig
co3	co3	co3	co3	co3	co3	co3
12s	nd5	nd5	nd5	nd5	nd6	nd5
0	0	0	1	0	0	0
0	0	0	1	0	0	0
0	0	1	1	0	1	0
0	0	0	1	0	0	0
0	0	0	1	0	0	0
0	0	0	1	0	0	0
0	0	0	1	0	0	0	9
Caenogastr	cephalopoda	heterobranchia	nerit	paleohet		Vetig
co3	co3	co3	co3	co3		co3
16s	nd6	nd6	nd6	nd6		nd6
0	0	0	0	0		0
0	0	0	0	0		0
0	0	1	0	0		0
0	0	0	0	0		0
0	0	0	0	0		0
0	0	0	0	0		0
0	0	0	0	0		0
							1
Caenogastr	cephalopoda	heterobranchia	nerit	paleohet	pteriomorpha	Vetig
cytb	cytb	cytb	cytb	cytb	cytb	cytb
nd1	12s	12s	12s	12s	12s	12s
0	0	0	0	0	0	0
0	0	0	0	0	0	0
0	0	0	1	0	0	0
0	0	0	0	0	0	0
0	0	0	1	0	0	0
0	0	0	0	0	0	0
0	0	0	0	0	0	0
							2
Caenogastr	cephalopoda	heterobranchia	nerit	paleohet	pteriomorpha	Vetig
cytb	cytb	cytb	cytb	cytb	cytb	cytb
nd2	16s	16s	16s	16s	16s	16s
0	0	0	0	0	0	0
0	0	0	1	0	0	0
0	0	1	1	0	0	0
0	0	0	1	0	0	0
0	0	0	1	0	0	0
0	0	0	0	0	0	0
0	0	0	1	0	0	0
							6
Caenogastr	cephalopoda	heterobranchia	nerit	paleohet	pteriomorpha	Vetig
cytb	cytb	cytb	cytb	cytb	cytb	cytb
co1	atp6	atp6	atp6	atp6	atp6	atp6
0	0	0	0	0	0	0
0	0	0	0	0	0	0
0	0	1	0	0	0	1
0	0	0	0	0	0	0
0	0	0	0	0	0	0
0	0	0	0	0	0	0
0	0	0	0	0	0	0
							2
Caenogastr	cephalopoda	heterobranchia	nerit	paleohet		Vetig
cytb	cytb	cytb	cytb	cytb		cytb
co2	atp8	atp8	atp8	atp8		atp8
0	0	0	0	0		0
0	0	0	0	0		0
0	0	0	0	0		0
0	0	0	0	0		0
0	0	0	0	0		0
0	0	0	0	0		0
0	0	0	0	0		0
							0
Caenogastr	cephalopoda	heterobranchia	nerit	paleohet	pteriomorpha	Vetig
cytb	cytb	cytb	cytb	cytb	cytb	cytb
atp8	co1	co1	co1	co1	co1	co1
0	0	0	0	0	0	0
0	0	0	0	0	0	0
0	0	1	1	0	0	1
0	0	0	0	0	0	0
0	0	0	1	0	0	0
0	0	0	0	0	0	0
0	0	0	0	0	0	0
							4
Caenogastr	cephalopoda	heterobranchia	nerit	paleohet	pteriomorpha	Vetig
cytb	cytb	cytb	cytb	cytb	cytb	cytb
atp6	co2	co2	co2	co2	co2	co2
0	0	0	0	0	0	0
0	0	0	0	0	0	0
0	0	1	1	0	0	1
0	0	0	0	0	0	0
0	0	0	1	0	0	0
0	0	0	0	0	0	0
0	0	0	0	0	0	0
							4
Caenogastr	cephalopoda	heterobranchia	nerit	paleohet	pteriomorpha	Vetig
cytb	cytb	cytb	cytb	cytb	cytb	cytb
co3	co3	co3	co3	co3	co3	co3
0	0	0	1	0	0	0
0	0	0	1	0	0	0
0	0	1	1	0	0	0
0	0	0	1	0	0	0
0	0	0	1	0	0	0
0	0	0	1	0	0	0
0	0	0	1	0	0	0
							8
Caenogastr	cephalopoda	heterobranchia	nerit	paleohet	pteriomorpha	Vetig
cytb	cytb	cytb	cytb	cytb	cytb	cytb
nd3	nd1	nd1	nd1	nd1	nd1	nd1
0	0	0	1	0	0	0
0	0	0	1	0	0	0
0	0	1	1	0	0	1
0	0	0	1	0	0	0
0	0	0	1	0	0	0
0	0	0	1	0	0	0
0	0	0	1	0	0	0
							9
Caenogastr	cephalopoda	heterobranchia	nerit	paleohet	pteriomorpha	Vetig
cytb	cytb	cytb	cytb	cytb	cytb	cytb
nd4	nd2	nd2	nd2	nd2	nd2	nd2
0	0	0	0	0	0	0
0	0	0	0	0	0	0
0	0	1	0	0	0	1
0	0	0	0	0	0	0
0	0	0	0	0	0	0
0	0	0	0	0	0	0
0	0	0	0	0	0	0
							2
Caenogastr	cephalopoda	heterobranchia	nerit	paleohet	pteriomorpha	Vetig
cytb	cytb	cytb	cytb	cytb	cytb	cytb
nd4l	nd3	nd3	nd3	nd3	nd3	nd3
0	0	0	0	0	0	0
0	0	0	0	0	0	0
0	0	1	1	0	0	1
0	0	0	0	0	0	0
0	0	0	0	0	0	0
0	0	0	0	0	0	0
0	0	0	0	0	0	0
							3
Caenogastr	cephalopoda	heterobranchia	nerit	paleohet	pteriomorpha	Vetig
cytb	cytb	cytb	cytb	cytb	cytb	cytb
nd5	nd4	nd4	nd4	nd4	nd4	nd4
0	0	0	0	0	0	0
0	0	0	0	0	0	0
0	0	1	1	0	0	1
0	0	0	0	0	0	0
0	0	0	0	0	0	0
0	0	0	0	0	0	0
0	0	0	0	0	0	0
							3
Caenogastr	cephalopoda	heterobranchia	nerit	paleohet	pteriomorpha	Vetig
cytb	cytb	cytb	cytb	cytb	cytb	cytb
nd6	nd4l	nd4l	nd4l	nd4l	nd4l	nd4l
0	0	0	0	0	0	0
0	0	0	0	0	0	0
0	0	1	0	0	0	1
0	0	0	0	0	0	0
0	0	0	0	0	0	0
0	0	0	0	0	0	0
0	0	0	0	0	0	0
							2
Caenogastr	cephalopoda	heterobranchia	nerit	paleohet	pteriomorpha	Vetig
cytb	cytb	cytb	cytb	cytb	cytb	cytb
12s	nd5	nd5	nd5	nd5	nd5	nd5
0	0	0	1	0	0	0
0	0	0	1	0	0	0
0	0	1	1	0	0	1
0	0	0	1	0	0	0
0	0	0	1	0	0	0
0	0	0	1	0	0	0
0	0	0	1	0	0	0
							9
Caenogastr	cephalopoda	heterobranchia	nerit	paleohet	pteriomorpha	Vetig
cytb	cytb	cytb	cytb	cytb	cytb	cytb
16s	nd6	nd6	nd6	nd6	nd6	nd6
0	0	0	0	0	0	0
0	0	0	0	0	0	0
0	0	1	0	0	0	1
0	0	0	0	0	0	0
0	0	0	0	0	0	0
0	0	0	0	0	0	0
0	0	0	0	0	0	0
							2
Caenogastr	cephalopoda	heterobranchia	nerit	paleohet	pteriomorpha	Vetig
nd1	nd1	nd1	nd1	nd1	nd1	nd1
nd2	12s	12s	12s	12s	12s	12s
0	0	0	1	0	0	0
0	0	0	1	0	0	0
0	0	0	1	0	0	0
0	0	0	1	0	0	0
0	0	0	1	0	0	0
0	0	0	1	0	0	0
0	0	0	1	0	0	0
							7
Caenogastr	cephalopoda	heterobranchia	nerit	paleohet	pteriomorpha	Vetig
nd1	nd1	nd1	nd1	nd1	nd1	nd1
co1	16s	16s	16s	16s	16s	16s
0	0	0	0	0	0	0
0	0	0	1	0	0	0
0	0	0	1	0	0	0
0	0	0	1	0	0	0
0	0	0	1	0	0	0
0	0	0	0	0	0	0
0	0	0	1	0	0	0
							5
Caenogastr	cephalopoda	heterobranchia	nerit	paleohet	pteriomorpha	Vetig
nd1	nd1	nd1	nd1	nd1	nd1	nd1
co2	atp6	atp6	atp6	atp6	atp6	atp6
0	0	0	0	0	0	0
0	0	0	0	0	0	0
0	0	1	1	0	1	1
0	0	0	0	0	0	0
0	0	0	1	0	0	0
0	0	0	0	0	0	0
0	0	0	0	0	0	0
							5
Caenogastr	cephalopoda	heterobranchia	nerit	paleohet	pteriomorpha	Vetig
nd1	nd1	nd1	nd1	nd1	nd1	nd1
atp8	atp8	atp8	atp8	atp8	co1	atp8
0	0	0	0	0	0	0
0	0	0	0	0	0	0
0	0	0	0	0	1	0
0	0	0	0	0	0	0
0	0	0	0	0	0	0
0	0	0	0	0	0	0
0	0	0	0	0	0	0
							1
Caenogastr	cephalopoda	heterobranchia	nerit	paleohet		Vetig
nd1	nd1	nd1	nd1	nd1		nd1
atp6	co1	co1	co1	co1		co1
0	0	0	0	0		0
0	0	0	0	0		0
0	0	1	1	0		1
0	0	0	0	0		0
0	0	0	1	0		0
0	0	0	0	0		0
0	0	0	0	0		0
							4
Caenogastr	cephalopoda	heterobranchia	nerit	paleohet	pteriomorpha	Vetig
nd1	nd1	nd1	nd1	nd1	nd1	nd1
co3	co2	co2	co2	co2	co2	co2
0	0	0	1	0	0	0
0	0	0	1	0	0	0
0	0	1	1	0	0	1
0	0	0	1	0	0	0
0	0	0	1	0	0	0
0	0	0	1	0	0	0
0	0	0	1	0	0	0
							9
Caenogastr	cephalopoda	heterobranchia	nerit	paleohet	pteriomorpha	Vetig
nd1	nd1	nd1	nd1	nd1	nd1	nd1
nd3	co3	co3	co3	co3	co3	co3
0	0	0	0	0	0	0
0	0	0	0	0	0	0
0	0	1	1	0	1	0
0	0	0	0	0	0	0
0	0	0	1	0	0	0
0	0	0	0	0	0	0
0	0	0	0	0	0	0
							4
Caenogastr	cephalopoda	heterobranchia	nerit	paleohet	pteriomorpha	Vetig
nd1	nd1	nd1	nd1	nd1	nd1	nd1
nd4	cytb	cytb	cytb	cytb	cytb	cytb
0	0	0	1	0	0	0
0	0	0	1	0	0	0
0	0	1	1	0	0	1
0	0	0	1	0	0	0
0	0	0	1	0	0	0
0	0	0	1	0	0	0
0	0	0	1	0	0	0
							9
Caenogastr	cephalopoda	heterobranchia	nerit	paleohet	pteriomorpha	Vetig
nd1	nd1	nd1	nd1	nd1	nd1	nd1
nd4l	nd2	nd2	nd2	nd2	nd2	nd2
0	0	0	0	0	0	0
0	0	0	0	0	0	0
0	0	1	1	0	1	1
0	0	0	0	0	0	0
0	0	0	0	0	0	0
0	0	0	0	0	0	0
0	0	0	0	0	0	0
							4
Caenogastr	cephalopoda	heterobranchia	nerit	paleohet	pteriomorpha	Vetig
nd1	nd1	nd1	nd1	nd1	nd1	nd1
nd5	nd3	nd3	nd3	nd3	nd3	nd3
0	0	0	0	0	0	0
0	0	0	0	0	0	0
0	0	0	0	0	1	1
0	0	0	0	0	0	0
0	0	0	0	0	0	0
0	0	0	0	0	0	0
0	0	0	0	0	0	0
							2
Caenogastr	cephalopoda	heterobranchia	nerit	paleohet	pteriomorpha	Vetig
nd1	nd1	nd1	nd1	nd1	nd1	nd1
nd6	nd4	nd4	nd4	nd4	nd4	nd4
0	0	0	0	0	0	0
0	0	0	0	0	0	0
0	0	1	1	0	1	1
0	0	0	0	0	0	0
0	0	0	1	0	0	0
0	0	0	0	0	0	0
0	0	0	0	0	0	0
							5
Caenogastr	cephalopoda	heterobranchia	nerit	paleohet	pteriomorpha	Vetig
nd1	nd1	nd1	nd1	nd1	nd1	nd1
cytb	nd4l	nd4l	nd4l	nd4l	nd4l	nd4l
0	0	0	0	0	0	0
0	0	0	0	0	0	0
0	0	1	0	0	1	1
0	0	0	0	0	0	0
0	0	0	0	0	0	0
0	0	0	0	0	0	0
0	0	0	0	0	0	0
							3
Caenogastr	cephalopoda	heterobranchia	nerit	paleohet	pteriomorpha	Vetig
nd1	nd1	nd1	nd1	nd1	nd1	nd1
12s	nd5	nd5	nd5	nd5	nd5	nd5
0	0	0	1	0	0	0
0	0	0	1	0	0	0
0	0	1	1	0	1	1
0	0	0	1	0	0	0
0	0	0	1	0	0	0
0	0	0	1	0	0	0
0	0	0	1	0	0	0
							10
Caenogastr	cephalopoda	heterobranchia	nerit	paleohet	pteriomorpha	Vetig
nd1	nd1	nd1	nd1	nd1	nd1	nd1
16s	nd6	nd6	nd6	nd6	nd6	nd6
0	0	0	0	0	0	0
0	0	0	0	0	0	0
0	0	1	0	0	1	1
0	0	0	0	0	0	0
0	0	0	0	0	0	0
0	0	0	0	0	0	0
0	0	0	0	0	0	0
							3
Caenogastr	cephalopoda	heterobranchia	nerit	paleohet	pteriomorpha	Vetig
nd2	nd2	nd2	nd2	nd2	nd2	nd2
nd1	12s	12s	12s	12s	12s	12s
0	0	0	0	0	0	0
0	0	0	0	0	0	0
0	0	0	0	0	0	0
0	0	0	0	0	0	0
0	0	0	0	0	0	0
0	0	0	0	0	0	0
0	0	0	0	0	0	0
							0
Caenogastr	cephalopoda	heterobranchia	nerit	paleohet	pteriomorpha	Vetig
nd2	nd2	nd2	nd2	nd2	nd2	nd2
co1	16s	16s	16s	16s	16s	16s
0	0	0	0	0	0	0
0	0	0	0	0	0	0
0	0	1	1	0	0	0
0	0	0	0	0	0	0
0	0	0	0	0	0	0
0	0	0	0	0	0	0
0	0	0	0	0	0	0
							2
Caenogastr	cephalopoda	heterobranchia	nerit	paleohet	pteriomorpha	Vetig
nd2	nd2	nd2	nd2	nd2	nd2	nd2
co2	atp6	atp6	atp6	atp6	atp6	atp6
0	0	0	0	0	0	0
0	0	0	0	0	0	0
0	0	1	0	0	1	1
0	0	0	0	0	0	0
0	0	0	0	0	0	0
0	0	0	0	0	0	0
0	0	0	0	0	0	0
							3
Caenogastr	cephalopoda	heterobranchia	nerit	paleohet		Vetig
nd2	nd2	nd2	nd2	nd2		nd2
atp8	atp8	atp8	atp8	atp8		atp8
0	0	0	0	0		0
0	0	0	0	0		0
0	0	0	0	0		0
0	0	0	0	0		0
0	0	0	0	0		0
0	0	0	0	0		0
0	0	0	0	0		0
							0
Caenogastr	cephalopoda	heterobranchia	nerit	paleohet	pteriomorpha	Vetig
nd2	nd2	nd2	nd2	nd2	nd2	nd2
atp6	co1	co1	co1	co1	co1	co1
0	0	0	0	0	0	0
0	0	0	0	0	0	0
0	0	1	0	0	1	1
0	0	0	0	0	0	0
0	0	0	0	0	0	0
0	0	0	0	0	0	0
0	0	0	0	0	0	0
							3
Caenogastr	cephalopoda	heterobranchia	nerit	paleohet	pteriomorpha	Vetig
nd2	nd2	nd2	nd2	nd2	nd2	nd2
co3	co2	co2	co2	co2	co2	co2
0	0	0	0	0	0	0
0	0	0	0	0	0	0
0	0	1	1	0	0	1
0	0	0	0	0	0	0
0	0	0	0	0	0	0
0	0	0	0	0	0	0
0	0	1	0	0	0	0
							4
Caenogastr	cephalopoda	heterobranchia	nerit	paleohet	pteriomorpha	Vetig
nd2	nd2	nd2	nd2	nd2	nd2	nd2
nd3	co3	co3	co3	co3	co3	co3
0	0	0	0	0	0	0
0	0	0	0	0	0	0
0	0	1	0	0	1	0
0	0	0	0	0	0	0
0	0	0	0	0	0	0
0	0	0	0	0	0	0
0	0	0	0	0	0	0
							2
Caenogastr	cephalopoda	heterobranchia	nerit	paleohet	pteriomorpha	Vetig
nd2	nd2	nd2	nd2	nd2	nd2	nd2
nd4	cytb	cytb	cytb	cytb	cytb	cytb
0	0	0	0	0	0	0
0	0	0	0	0	0	0
0	0	1	0	0	0	1
0	0	0	0	0	0	0
0	0	0	0	0	0	0
0	0	0	0	0	0	0
0	0	0	0	0	0	0
							2
Caenogastr	cephalopoda	heterobranchia	nerit	paleohet	pteriomorpha	Vetig
nd2	nd2	nd2	nd2	nd2	nd2	nd2
nd4l	nd1	nd1	nd1	nd1	nd1	nd1
0	0	0	0	0	0	0
0	0	0	0	0	0	0
0	0	1	0	0	1	1
0	0	0	0	0	0	0
0	0	0	0	0	0	0
0	0	0	0	0	0	0
0	0	0	0	0	0	0
							3
Caenogastr	cephalopoda	heterobranchia	nerit	paleohet	pteriomorpha	Vetig
nd2	nd2	nd2	nd2	nd2	nd2	nd2
nd5	nd3	nd3	nd3	nd3	nd3	nd3
0	0	0	0	0	0	0
0	0	0	0	0	0	0
0	0	1	0	0	1	1
0	0	0	0	0	0	0
0	0	0	0	0	0	0
0	0	0	0	0	0	0
0	0	0	0	0	0	0
							3
Caenogastr	cephalopoda	heterobranchia	nerit	paleohet	pteriomorpha	Vetig
nd2	nd2	nd2	nd2	nd2	nd2	nd2
nd6	nd4	nd4	nd4	nd4	nd4	nd4
0	0	0	0	0	0	0
0	0	0	0	0	0	0
0	0	1	0	0	1	1
0	0	0	0	0	0	0
0	0	0	0	0	0	0
0	0	0	0	0	0	0
0	0	0	0	0	0	0
							3
Caenogastr	cephalopoda	heterobranchia	nerit	paleohet	pteriomorpha	Vetig
nd2	nd2	nd2	nd2	nd2	nd2	nd2
cytb	nd4l	nd4l	nd4l	nd4l	nd4l	nd4l
0	0	0	0	0	0	0
0	0	0	0	0	0	0
0	0	1	0	0	1	1
0	0	0	0	0	0	0
0	0	0	0	0	0	0
0	0	0	0	0	0	0
0	0	0	0	0	0	0
							3
Caenogastr	cephalopoda	heterobranchia	nerit	paleohet	pteriomorpha	Vetig
nd2	nd2	nd2	nd2	nd2	nd2	nd2
12s	nd5	nd5	nd5	nd5	nd5	nd5
0	0	0	0	0	0	0
0	0	0	0	0	0	0
0	0	1	1	0	1	1
0	0	0	0	0	0	0
0	0	0	1	0	0	0
0	0	0	0	0	0	0
0	0	0	0	0	0	0
							5
Caenogastr	cephalopoda	heterobranchia	nerit	paleohet	pteriomorpha	Vetig
nd2	nd2	nd2	nd2	nd2	nd2	nd2
16s	nd6	nd6	nd6	nd6	nd6	nd6
0	0	0	0	0	0	0
0	0	0	0	0	0	0
0	0	1	0	0	1	1
0	0	0	0	0	0	0
0	0	0	0	0	0	0
0	0	0	0	0	0	0
0	0	0	0	0	0	0
							3
Caenogastr	cephalopoda	heterobranchia	nerit	paleohet	pteriomorpha	Vetig
nd3	nd3	nd3	nd3	nd3	nd3	nd3
nd1	12s	12s	12s	12s	12s	12s
0	0	0	0	0	0	0
0	0	0	0	0	0	0
0	0	0	0	0	0	0
0	0	0	0	0	0	0
0	0	0	1	0	0	0
0	0	0	0	0	0	0
0	0	0	0	0	0	0
							1
Caenogastr	cephalopoda	heterobranchia	nerit	paleohet	pteriomorpha	Vetig
nd3	nd3	nd3	nd3	nd3	nd3	nd3
nd2	16s	16s	16s	16s	16s	16s
0	0	0	0	0	0	0
0	0	0	0	0	0	0
0	0	1	0	0	0	0
0	0	0	0	0	0	0
0	0	0	1	0	0	0
0	0	0	0	0	0	0
0	0	0	0	0	0	0
							2
Caenogastr	cephalopoda	heterobranchia	nerit	paleohet	pteriomorpha	Vetig
nd3	nd3	nd3	nd3	nd3	nd3	nd3
co1	atp6	atp6	atp6	atp6	atp6	atp6
0	0	0	1	0	0	0
0	0	0	1	0	0	0
0	0	1	1	0	1	1
0	0	0	1	0	0	0
0	0	0	1	0	0	0
0	0	0	1	0	0	0
0	0	0	1	0	0	0
							10
Caenogastr	cephalopoda	heterobranchia	nerit	paleohet		Vetig
nd3	nd3	nd3	nd3	nd3		nd3
co2	atp8	atp8	atp8	atp8		atp8
0	0	0	0	0		0
0	0	0	0	0		0
0	0	0	0	0		1
0	0	0	0	0		0
0	0	0	0	0		0
0	0	0	0	0		0
0	0	0	0	0		0
							1
Caenogastr	cephalopoda	heterobranchia	nerit	paleohet	pteriomorpha	Vetig
nd3	nd3	nd3	nd3	nd3	nd3	nd3
atp8	co1	co1	co1	co1	co1	co1
0	0	0	0	0	0	0
0	0	0	0	0	0	0
0	0	1	0	0	1	1
0	0	0	0	0	0	0
0	0	0	0	0	0	0
0	0	0	0	0	0	0
0	0	0	0	0	0	0
							3
Caenogastr	cephalopoda	heterobranchia	nerit	paleohet	pteriomorpha	Vetig
nd3	nd3	nd3	nd3	nd3	nd3	nd3
atp6	co2	co2	co2	co2	co2	co2
0	0	0	0	0	0	0
0	0	0	0	0	0	0
0	0	1	0	0	1	1
0	0	0	0	0	0	0
0	0	0	1	0	0	0
0	0	0	0	0	0	0
0	0	0	0	0	0	0
							4
Caenogastr	cephalopoda	heterobranchia	nerit	paleohet	pteriomorpha	Vetig
nd3	nd3	nd3	nd3	nd3	nd3	nd3
co3	co3	co3	co3	co3	co3	co3
0	0	0	0	0	0	0
0	0	0	0	0	0	0
0	0	1	0	0	1	0
0	0	0	0	0	0	0
0	0	0	0	0	0	0
0	0	0	0	0	0	0
0	0	0	0	0	0	0
							2
Caenogastr	cephalopoda	heterobranchia	nerit	paleohet	pteriomorpha	Vetig
nd3	nd3	nd3	nd3	nd3	nd3	nd3
nd4	cytb	cytb	cytb	cytb	cytb	cytb
0	0	0	0	0	0	0
0	0	0	0	0	0	0
0	0	1	1	0	0	1
0	0	0	0	0	0	0
0	0	0	1	0	0	0
0	0	0	0	0	0	0
0	0	0	1	0	0	0
							5
Caenogastr	cephalopoda	heterobranchia	nerit	paleohet	pteriomorpha	Vetig
nd3	nd3	nd3	nd3	nd3	nd3	nd3
nd4l	nd1	nd1	nd1	nd1	nd1	nd1
0	0	0	0	0	0	0
0	0	0	0	0	0	0
0	0	1	0	0	1	1
0	0	0	0	0	0	0
0	0	0	1	0	0	0
0	0	0	0	0	0	0
0	0	0	0	0	0	0
							4
Caenogastr	cephalopoda	heterobranchia	nerit	paleohet	pteriomorpha	Vetig
nd3	nd3	nd3	nd3	nd3	nd3	nd3
nd5	nd2	nd2	nd2	nd2	nd2	nd2
0	0	0	0	0	0	0
0	0	0	0	0	0	0
0	0	1	0	0	1	1
0	0	0	0	0	0	0
0	0	0	0	0	0	0
0	0	0	0	0	0	0
0	0	0	0	0	0	0
							3
Caenogastr	cephalopoda	heterobranchia	nerit	paleohet	pteriomorpha	Vetig
nd3	nd3	nd3	nd3	nd3	nd3	nd3
nd6	nd4	nd4	nd4	nd4	nd4	nd4
0	0	0	0	0	0	0
0	0	0	0	0	0	0
0	0	1	0	0	1	1
0	0	0	0	0	0	0
0	0	0	0	0	0	0
0	0	0	0	0	0	0
0	0	0	0	0	0	0
							3
Caenogastr	cephalopoda	heterobranchia	nerit	paleohet	pteriomorpha	Vetig
nd3	nd3	nd3	nd3	nd3	nd3	nd3
cytb	nd4l	nd4l	nd4l	nd4l	nd4l	nd4l
0	0	0	0	0	0	0
0	0	0	0	0	0	0
0	0	1	0	0	1	1
0	0	0	0	0	0	0
0	0	0	0	0	0	0
0	0	0	0	0	0	0
0	0	0	0	0	0	0
							3
Caenogastr	cephalopoda	heterobranchia	nerit	paleohet	pteriomorpha	Vetig
nd3	nd3	nd3	nd3	nd3	nd3	nd3
12s	nd5	nd5	nd5	nd5	nd5	nd5
0	0	0	0	0	0	0
0	0	0	0	0	0	0
0	0	1	0	0	1	1
0	0	0	0	0	0	0
0	0	0	1	0	0	0
0	0	0	0	0	0	0
0	0	0	0	0	0	0
							4
Caenogastr	cephalopoda	heterobranchia	nerit	paleohet	pteriomorpha	Vetig
nd3	nd3	nd3	nd3	nd3	nd3	nd3
16s	nd6	nd6	nd6	nd6	nd6	nd6
0	0	0	0	0	0	0
0	0	0	0	0	0	0
0	0	1	0	0	1	1
0	0	0	0	0	0	0
0	0	0	1	0	0	0
0	0	0	0	0	0	0
0	0	0	0	0	0	0
							4
Caenogastr	cephalopoda	heterobranchia	nerit	paleohet	pteriomorpha	Vetig
nd4	nd4	nd4	nd4	nd4	nd4	nd4
nd1	12s	12s	12s	12s	12s	12s
0	0	0	1	0	0	0
0	0	0	1	0	0	0
0	0	0	1	0	0	0
0	0	0	1	0	0	0
0	0	0	1	0	0	0
0	0	0	1	0	0	0
0	0	0	1	0	0	0
							7
Caenogastr	cephalopoda	heterobranchia	nerit	paleohet	pteriomorpha	Vetig
nd4	nd4	nd4	nd4	nd4	nd4	nd4
nd2	16s	16s	16s	16s	16s	16s
0	0	0	1	0	0	0
0	0	0	1	0	0	0
0	0	0	1	0	0	0
0	0	0	1	0	0	0
0	0	0	1	0	0	0
0	0	0	1	0	0	0
0	0	0	1	0	0	0
							7
Caenogastr	cephalopoda	heterobranchia	nerit	paleohet	pteriomorpha	Vetig
nd4	nd4	nd4	nd4	nd4	nd4	nd4
co1	atp6	atp6	atp6	atp6	atp6	atp6
0	0	0	0	0	0	0
0	0	0	0	0	0	0
0	0	1	0	0	0	1
0	0	0	0	0	0	0
0	0	0	0	0	0	0
0	0	0	0	0	0	0
0	0	0	0	0	0	0
							2
Caenogastr	cephalopoda	heterobranchia	nerit	paleohet		Vetig
nd4	nd4	nd4	nd4	nd4		nd4
co2	atp8	atp8	atp8	atp8		atp8
0	0	0	0	0		0
0	0	0	0	0		0
0	0	0	0	0		0
0	0	0	0	0		0
0	0	0	0	0		0
0	0	0	0	0		0
0	0	0	0	0		0
							0
Caenogastr	cephalopoda	heterobranchia	nerit	paleohet	pteriomorpha	Vetig
nd4	nd4	nd4	nd4	nd4	nd4	nd4
atp8	co1	co1	co1	co1	co1	co1
0	0	0	0	0	0	0
0	0	0	0	0	0	0
0	0	1	1	0	1	1
0	0	0	0	0	0	0
0	0	0	1	0	0	0
0	0	0	0	0	0	0
0	0	0	0	0	0	0
							5
Caenogastr	cephalopoda	heterobranchia	nerit	paleohet	pteriomorpha	Vetig
nd4	nd4	nd4	nd4	nd4	nd4	nd4
atp6	co2	co2	co2	co2	co2	co2
0	0	0	0	0	0	0
0	0	0	1	0	0	0
0	0	1	1	0	0	1
0	0	0	1	0	0	0
0	0	0	1	0	0	0
0	0	0	0	0	0	0
0	0	0	1	0	0	0
							7
Caenogastr	cephalopoda	heterobranchia	nerit	paleohet	pteriomorpha	Vetig
nd4	nd4	nd4	nd4	nd4	nd4	nd4
co3	co3	co3	co3	co3	co3	co3
0	0	0	0	0	0	0
0	0	0	0	0	0	0
0	0	1	1	0	1	0
0	0	0	0	0	0	0
0	0	0	1	0	0	0
0	0	0	0	0	0	0
0	0	0	0	0	0	0
							4
Caenogastr	cephalopoda	heterobranchia	nerit	paleohet	pteriomorpha	Vetig
nd4	nd4	nd4	nd4	nd4	nd4	nd4
nd3	cytb	cytb	cytb	cytb	cytb	cytb
0	0	0	0	0	0	0
0	0	0	1	0	0	0
0	0	1	1	0	0	1
0	0	0	1	0	0	0
0	0	0	1	0	0	0
0	0	0	0	0	0	0
0	0	0	1	0	0	0
							7
Caenogastr	cephalopoda	heterobranchia	nerit	paleohet	pteriomorpha	Vetig
nd4	nd4	nd4	nd4	nd4	nd4	nd4
nd4l	nd1	nd1	nd1	nd1	nd1	nd1
0	0	0	0	0	0	0
0	0	0	0	0	0	0
0	0	1	1	0	1	1
0	0	0	0	0	0	0
0	0	0	1	0	0	0
0	0	0	0	0	0	0
0	0	0	0	0	0	0
							5
Caenogastr	cephalopoda	heterobranchia	nerit	paleohet	pteriomorpha	Vetig
nd4	nd4	nd4	nd4	nd4	nd4	nd4
nd5	nd2	nd2	nd2	nd2	nd2	nd2
0	0	0	0	0	0	0
0	0	0	0	0	0	0
0	0	1	0	0	1	1
0	0	0	0	0	0	0
0	0	0	0	0	0	0
0	0	0	0	0	0	0
0	0	0	0	0	0	0
							3
Caenogastr	cephalopoda	heterobranchia	nerit	paleohet	pteriomorpha	Vetig
nd4	nd4	nd4	nd4	nd4	nd4	nd4
nd6	nd3	nd3	nd3	nd3	nd3	nd3
0	0	0	0	0	0	0
0	0	0	0	0	0	0
0	0	1	1	0	1	1
0	0	0	0	0	0	0
0	0	0	1	0	0	0
0	0	0	0	0	0	0
0	0	0	0	0	0	0
							5
Caenogastr	cephalopoda	heterobranchia	nerit	paleohet	pteriomorpha	Vetig
nd4	nd4	nd4	nd4	nd4	nd4	nd4
cytb	nd4l	nd4l	nd4l	nd4l	nd4l	nd4l
0	0	0	0	0	0	0
0	0	0	0	0	0	0
0	0	1	0	0	1	1
0	0	0	0	0	0	0
0	0	0	0	0	0	0
0	0	0	0	0	0	0
0	0	0	0	0	0	0
							3
Caenogastr	cephalopoda	heterobranchia	nerit	paleohet	pteriomorpha	Vetig
nd4	nd4	nd4	nd4	nd4	nd4	nd4
12s	nd5	nd5	nd5	nd5	nd5	nd5
0	0	0	1	0	0	0
0	0	0	1	0	0	0
0	0	1	1	0	1	1
0	0	0	1	0	0	0
0	0	0	1	0	0	0
0	0	0	1	0	0	0
0	0	0	1	0	0	0
							10
Caenogastr	cephalopoda	heterobranchia	nerit	paleohet	pteriomorpha	Vetig
nd4	nd4	nd4	nd4	nd4	nd4	nd4
16s	nd6	nd6	nd6	nd6	nd6	nd6
0	0	0	0	0	0	0
0	0	0	0	0	0	0
0	0	1	0	0	1	1
0	0	0	0	0	0	0
0	0	0	0	0	0	0
0	0	0	0	0	0	0
0	0	0	0	0	0	0
							3
Caenogastr	cephalopoda	heterobranchia	nerit	paleohet	pteriomorpha	Vetig
nd4l	nd4l	nd4l	nd4l	nd4l	nd4l	nd4l
nd1	12s	12s	12s	12s	12s	12s
0	0	0	0	0	0	0
0	0	0	0	0	0	0
0	0	0	1	0	0	0
0	0	0	0	0	0	0
0	0	0	1	0	0	0
0	0	0	0	0	0	0
0	0	0	0	0	0	0
							2
Caenogastr	cephalopoda	heterobranchia	nerit	paleohet	pteriomorpha	Vetig
nd4l	nd4l	nd4l	nd4l	nd4l	nd4l	nd4l
nd2	16s	16s	16s	16s	16s	16s
0	0	0	1	0	0	0
0	0	0	1	0	0	0
0	0	1	1	0	0	0
0	0	0	1	0	0	0
0	0	0	1	0	0	0
0	0	0	1	0	0	0
0	0	0	1	0	0	0
							8
Caenogastr	cephalopoda	heterobranchia	nerit	paleohet	pteriomorpha	Vetig
nd4l	nd4l	nd4l	nd4l	nd4l	nd4l	nd4l
co1	atp6	atp6	atp6	atp6	atp6	atp6
0	0	0	1	0	0	0
0	0	0	1	0	0	0
0	0	1	1	0	1	1
0	0	0	1	0	0	0
0	0	0	1	0	0	1
0	0	0	1	0	0	0
0	0	0	1	0	0	0
							11
Caenogastr	cephalopoda	heterobranchia	nerit	paleohet		Vetig
nd4l	nd4l	nd4l	nd4l	nd4l		nd4l
co2	atp8	atp8	atp8	atp8		atp8
0	0	0	0	0		0
0	0	0	0	0		0
0	0	0	0	0		1
0	0	0	0	0		0
0	0	0	0	0		0
0	0	0	0	0		0
0	0	0	0	0		0
							1
Caenogastr	cephalopoda	heterobranchia	nerit	paleohet	pteriomorpha	Vetig
nd4l	nd4l	nd4l	nd4l	nd4l	nd4l	nd4l
atp8	co1	co1	co1	co1	co1	co1
0	0	0	0	0	0	0
0	0	0	1	0	0	0
0	0	1	1	0	1	1
0	0	0	1	0	0	0
0	0	0	1	0	0	0
0	0	0	1	0	0	0
0	0	0	1	0	0	0
							9
Caenogastr	cephalopoda	heterobranchia	nerit	paleohet	pteriomorpha	Vetig
nd4l	nd4l	nd4l	nd4l	nd4l	nd4l	nd4l
atp6	co2	co2	co2	co2	co2	co2
0	0	0	1	0	0	0
0	0	0	1	0	0	0
0	0	1	1	0	1	1
0	0	0	1	0	0	0
0	0	0	1	0	0	0
0	0	0	1	0	0	0
0	0	0	1	0	0	0
							10
Caenogastr	cephalopoda	heterobranchia	nerit	paleohet	pteriomorpha	Vetig
nd4l	nd4l	nd4l	nd4l	nd4l	nd4l	nd4l
co3	co3	co3	co3	co3	co3	co3
0	0	0	0	0	0	0
0	0	0	0	0	0	0
0	0	1	1	0	1	0
0	0	0	0	0	0	0
0	0	0	1	0	0	0
0	0	0	0	0	0	0
0	0	0	0	0	0	0
							4
Caenogastr	cephalopoda	heterobranchia	nerit	paleohet	pteriomorpha	Vetig
nd4l	nd4l	nd4l	nd4l	nd4l	nd4l	nd4l
nd3	cytb	cytb	cytb	cytb	cytb	cytb
0	0	0	0	0	0	0
0	0	0	1	0	0	0
0	0	1	1	0	0	1
0	0	0	1	0	0	0
0	0	0	1	0	0	0
0	0	0	0	0	0	0
0	0	0	1	0	0	0
							7
Caenogastr	cephalopoda	heterobranchia	nerit	paleohet	pteriomorpha	Vetig
nd4l	nd4l	nd4l	nd4l	nd4l	nd4l	nd4l
nd4	nd1	nd1	nd1	nd1	nd1	nd1
0	0	0	0	0	0	0
0	0	0	1	0	0	0
0	0	1	1	0	1	1
0	0	0	1	0	0	0
0	0	0	1	0	0	0
0	0	0	0	0	0	0
0	0	0	1	0	0	0
							8
Caenogastr	cephalopoda	heterobranchia	nerit	paleohet	pteriomorpha	Vetig
nd4l	nd4l	nd4l	nd4l	nd4l	nd4l	nd4l
nd5	nd2	nd2	nd2	nd2	nd2	nd2
0	0	0	0	0	0	0
0	0	0	0	0	0	0
0	0	1	0	0	1	1
0	0	0	0	0	0	0
0	0	0	1	0	0	0
0	0	0	0	0	0	0
0	0	0	0	0	0	0
							4
Caenogastr	cephalopoda	heterobranchia	nerit	paleohet	pteriomorpha	Vetig
nd4l	nd4l	nd4l	nd4l	nd4l	nd4l	nd4l
nd6	nd3	nd3	nd3	nd3	nd3	nd3
0	0	0	0	0	0	0
0	0	0	0	0	0	0
0	0	1	0	0	1	1
0	0	0	0	0	0	0
0	0	0	0	0	0	0
0	0	0	0	0	0	0
0	0	0	0	0	0	0
							3
Caenogastr	cephalopoda	heterobranchia	nerit	paleohet	pteriomorpha	Vetig
nd4l	nd4l	nd4l	nd4l	nd4l	nd4l	nd4l
cytb	nd4	nd4	nd4	nd4	nd4	nd4
0	0	0	1	0	0	0
0	0	0	1	0	0	0
0	0	1	1	0	1	1
0	0	0	1	0	0	0
0	0	0	1	0	0	0
0	0	0	1	0	0	0
0	0	0	1	0	0	0
							10
Caenogastr	cephalopoda	heterobranchia	nerit	paleohet	pteriomorpha	Vetig
nd4l	nd4l	nd4l	nd4l	nd4l	nd4l	nd4l
12s	nd5	nd5	nd5	nd5	nd5	nd5
0	0	0	1	0	0	0
0	0	0	1	0	0	0
0	0	1	1	0	1	1
0	0	0	1	0	0	0
0	0	0	1	0	0	1
0	0	0	1	0	0	0
0	0	0	1	0	0	0
							11
Caenogastr	cephalopoda	heterobranchia	nerit	paleohet	pteriomorpha	Vetig
nd4l	nd4l	nd4l	nd4l	nd4l	nd4l	nd4l
16s	nd6	nd6	nd6	nd6	nd6	nd6
0	0	0	0	0	0	0
0	0	0	0	0	0	0
0	0	1	1	0	1	1
0	0	0	0	0	0	0
0	0	0	1	0	0	0
0	0	0	0	0	0	0
0	0	0	0	0	0	0
							5
Caenogastr	cephalopoda	heterobranchia	nerit	paleohet	pteriomorpha	Vetig
nd5	nd5	nd5	nd5	nd5	nd5	nd5
nd1	12s	12s	12s	12s	12s	12s
0	0	0	0	0	0	0
0	0	0	0	0	0	0
0	0	0	0	0	0	0
0	0	0	0	0	0	0
0	0	0	0	0	0	0
0	0	0	0	0	0	0
0	0	0	0	0	0	0
							0
Caenogastr	cephalopoda	heterobranchia	nerit	paleohet	pteriomorpha	Vetig
nd5	nd5	nd5	nd5	nd5	nd5	nd5
nd2	16s	16s	16s	16s	16s	16s
0	0	0	0	0	0	0
0	0	0	0	0	0	0
0	0	0	1	0	0	0
0	0	0	0	0	0	0
0	0	0	1	0	0	0
0	0	0	0	0	0	0
0	0	0	0	0	0	0
							2
Caenogastr	cephalopoda	heterobranchia	nerit	paleohet	pteriomorpha	Vetig
nd5	nd5	nd5	nd5	nd5	nd5	nd5
co1	atp6	atp6	atp6	atp6	atp6	atp6
0	0	0	0	0	0	0
0	0	0	0	0	0	0
0	0	1	0	0	0	1
0	0	0	0	0	0	0
0	0	0	0	0	0	0
0	0	0	0	0	0	0
0	0	0	0	0	0	0
							2
Caenogastr	cephalopoda	heterobranchia	nerit	paleohet		Vetig
nd5	nd5	nd5	nd5	nd5		nd5
co2	atp8	atp8	atp8	atp8		atp8
0	0	0	0	0		0
0	0	0	0	0		0
0	0	0	0	0		0
0	0	0	0	0		0
0	0	0	0	0		0
0	0	0	0	0		0
0	0	0	0	0		0
							0
Caenogastr	cephalopoda	heterobranchia	nerit	paleohet	pteriomorpha	Vetig
nd5	nd5	nd5	nd5	nd5	nd5	nd5
atp8	co1	co1	co1	co1	co1	co1
0	0	0	0	0	0	0
0	0	0	0	0	0	0
0	0	1	1	0	1	1
0	0	0	0	0	0	0
0	0	0	0	0	0	0
0	0	0	0	0	0	0
0	0	0	0	0	0	0
							4
Caenogastr	cephalopoda	heterobranchia	nerit	paleohet	pteriomorpha	Vetig
nd5	nd5	nd5	nd5	nd5	nd5	nd5
atp6	co2	co2	co2	co2	co2	co2
0	0	0	0	0	0	0
0	0	0	0	0	0	0
0	0	1	1	0	0	1
0	0	0	0	0	0	0
0	0	0	1	0	0	0
0	0	0	0	0	0	0
0	0	0	0	0	0	0
							4
Caenogastr	cephalopoda	heterobranchia	nerit	paleohet	pteriomorpha	Vetig
nd5	nd5	nd5	nd5	nd5	nd5	nd5
co3	co3	co3	co3	co3	co3	co3
0	0	0	0	0	0	0
0	0	0	0	0	0	0
0	0	1	0	0	1	0
0	0	0	0	0	0	0
0	0	0	0	0	0	0
0	0	0	0	0	0	0
0	0	0	0	0	0	0
[truncated: 232 more rows]
[truncated: 90 more columns]

## Sheet: mollusca5
																								vv
		atp6	atp6	16s	16s	16s	16s	16s	16s	16s	16s	16s	16s	16s	16s	16s		atp6	atp6	16s	16s	16s	16s	16s	16s	16s	16s	16s	16s	16s	16s	16s		atp6	atp6	16s	16s	16s	16s	16s	16s	16s	16s	16s	16s	16s	16s	16s
		0	0	0	0	0	0	0	0	0	0	0	0	0	0	0		0	0	0	0	0	0	0	0	0	0	0	0	0	0	0		1	0	0	1	0	0	0	0	1	0	0	1	0	0	0
		0	0	0	0	0	0	0	0	0	0	0	0	0	0	0		0	0	0	0	0	0	0	0	0	0	0	0	0	0	0		0	1	0	1	0	0	0	0	1	0	0	1	0	0	1
		0	1	0	0	0	0	0	0	0	0	0	0	0	0	0		1	0	0	0	0	0	0	0	0	0	0	0	0	0	0		1	1	0	1	1	0	1	1	1	0	0	1	1	0	1
		0	0	0	0	0	0	0	0	0	0	0	0	0	0	0		0	0	0	0	0	0	0	0	0	0	0	0	0	0	0		0	1	0	1	0	0	0	0	1	0	0	1	0	0	1
		0	0	0	0	0	0	0	0	0	0	0	0	0	0	0		0	0	0	0	0	0	0	0	0	0	0	0	0	0	0		1	1	0	1	1	1	1	1	1	0	1	1	1	0	1
		0	0	0	0	0	0	0	0	0	0	0	0	0	0	0		0	0	0	0	0	0	0	0	0	0	0	0	0	0	0		1	0	0	1	0	0	0	0	1	0	0	1	0	0	0
		0	0	0	0	0	0	0	0	0	0	0	0	0	0	0		0	0	0	0	0	0	0	0	0	0	0	0	0	0	0		0	1	0	1	0	0	0	0	1	0	0	1	0	0	1
		atp6	atp6	16s	16s	16s	16s	16s	16s	16s	16s	16s	16s	16s	16s	16s		atp6	atp6	16s	16s	16s	16s	16s	16s	16s	16s	16s	16s	16s	16s	16s		atp6	atp6	16s	16s	16s	16s	16s	16s	16s	16s	16s	16s	16s	16s	16s
		0	0	0	0	0	0	0	0	0	0	0	0	0	0	0		0	0	0	0	0	0	0	0	0	0	0	0	0	0	0		0	0	0	0	1	0	1	0	0	0	0	1	1	0	1
		0	0	0	0	0	0	0	0	0	0	0	0	0	0	0		0	0	0	0	0	0	0	0	0	0	0	0	0	0	0		0	0	0	1	1	0	1	1	1	0	0	1	1	0	1
		0	0	0	0	0	0	0	0	0	0	0	0	0	0	0		1	1	1	0	1	1	1	1	0	1	1	0	1	0	1		0	0	0	1	1	1	1	1	1	1	0	1	1	1	1
		0	0	0	0	0	0	0	0	0	0	0	0	0	0	0		0	0	0	0	0	0	0	0	0	0	0	0	0	0	0		0	0	0	1	1	0	1	1	1	0	0	1	1	0	1
		0	0	0	0	0	0	0	0	0	0	0	0	0	0	0		0	0	0	0	0	0	0	0	0	0	0	0	0	0	0		0	0	0	1	1	1	1	1	1	0	1	1	1	1	1
		0	0	0	0	0	0	0	0	0	0	0	0	0	0	0		0	0	0	0	0	0	0	0	0	0	0	0	0	0	0		0	0	0	1	1	0	1	0	0	0	0	1	1	0	1
		0	0	0	0	0	0	0	0	0	0	0	0	0	0	0		0	0	0	0	0	0	0	0	0	0	0	0	0	0	0		0	0	0	1	1	0	1	1	1	0	0	1	1	0	1
		atp6	atp6	16s	16s	16s	16s	16s	16s	16s	16s	16s	16s	16s	16s	16s		atp6	atp6	16s	16s	16s	16s	16s	16s	16s	16s	16s	16s	16s	16s	16s		atp6	atp6	16s	16s	16s	16s	16s	16s	16s	16s	16s	16s	16s	16s	16s
		0	0	0	0	0	0	0	0	0	0	0	0	0	0	0		0	0	0	0	0	0	0	0	0	0	0	0	0	0	0		0	0	0	0	0	0	0	0	0	0	1	0	1	0	0
		0	0	0	0	0	0	0	0	0	0	0	0	0	0	0		0	0	0	0	0	0	0	0	0	0	0	0	0	0	0		0	0	0	0	0	0	0	0	0	0	1	0	1	0	0
		0	0	0	0	0	0	0	0	0	0	0	0	0	0	0		0	0	0	0	1	1	1	1	1	1	1	1	1	1	1		0	0	0	1	1	1	0	0	1	0	1	0	1	0	1
		0	0	0	0	0	0	0	0	0	0	0	0	0	0	0		0	0	0	0	0	0	0	0	0	0	0	0	0	0	0		0	0	0	0	0	0	0	0	0	0	1	0	1	0	0
		0	0	0	0	0	0	0	0	0	0	0	0	0	0	0		0	0	0	0	0	0	0	0	0	0	0	0	0	0	0		0	0	0	1	0	1	0	0	1	0	1	0	1	0	1
		0	0	0	0	0	0	0	0	0	0	0	0	0	0	0		0	0	0	0	0	0	0	0	0	0	0	0	0	0	0		0	0	0	0	0	0	0	0	0	0	1	0	1	0	0
		0	0	0	0	0	0	0	0	0	0	0	0	0	0	0		0	0	0	0	0	0	0	0	0	0	0	0	0	0	0		0	0	0	1	0	0	0	0	0	0	1	0	1	0	0
		atp6	atp6	16s	16s	16s	16s	16s	16s	16s	16s	16s	16s	16s	16s	16s		atp6	atp6	16s	16s	16s	16s	16s	16s	16s	16s	16s	16s	16s	16s	16s		atp6	atp6	16s	16s	16s	16s	16s	16s	16s	16s	16s	16s	16s	16s	16s
		0	0	0	0	0	0	0	0	0	0	0	0	0	0	0		0	0	0	0	0	0	0	0	0	0	0	0	0	0	0		0	0	0	1	0	0	0	0	0	0	0	0	0	0	0
		0	0	0	0	0	0	0	0	0	0	0	0	0	0	0		0	0	0	0	0	0	0	0	0	0	0	0	0	0	0		0	0	0	1	0	0	0	0	0	0	0	0	0	0	0
		0	0	0	0	0	0	0	0	0	0	0	0	0	0	0		1	1	1	0	0	0	0	0	0	0	0	0	0	0	0		1	1	0	1	0	0	0	0	0	0	0	0	0	0	0
		0	0	0	0	0	0	0	0	0	0	0	0	0	0	0		0	0	0	0	0	0	0	0	0	0	0	0	0	0	0		0	0	0	1	0	0	0	0	0	0	0	0	0	0	0
		0	0	0	0	0	0	0	0	0	0	0	0	0	0	0		0	0	0	0	0	0	0	0	0	0	0	0	0	0	0		1	1	0	1	0	0	0	0	0	0	0	0	0	0	0
		0	0	0	0	0	0	0	0	0	0	0	0	0	0	0		0	0	0	0	0	0	0	0	0	0	0	0	0	0	0		0	0	0	1	0	0	0	0	0	0	0	0	0	0	0
		0	0	0	0	0	0	0	0	0	0	0	0	0	0	0		0	0	0	0	0	0	0	0	0	0	0	0	0	0	0		1	0	0	1	0	0	0	0	0	0	0	0	0	0	0
		atp6	atp6	16s	16s	16s	16s	16s	16s	16s	16s	16s	16s	16s	16s	16s		atp6	atp6	16s	16s	16s	16s	16s	16s	16s	16s	16s	16s	16s	16s	16s		atp6	atp6	16s	16s	16s	16s	16s	16s	16s	16s	16s	16s	16s	16s	16s
		0	0	0	0	0	0	0	0	0	0	0	0	0	0	0		0	0	0	0	0	0	0	0	0	0	0	0	0	0	0		0	0	0	0	0	0	1	0	0	0	0	0	0	0	0
		0	0	0	0	0	0	0	0	0	0	0	0	0	0	0		0	0	0	0	0	0	0	0	0	0	0	0	0	0	0		0	0	0	1	0	0	1	0	0	0	0	0	1	0	0
		0	0	0	0	0	0	0	0	0	0	0	0	0	0	0		0	1	1	0	1	1	1	1	1	1	1	1	1	1	1		1	0	0	1	1	0	1	1	1	0	0	1	1	1	0
		0	0	0	0	0	0	0	0	0	0	0	0	0	0	0		0	0	0	0	0	0	0	0	0	0	0	0	0	0	0		0	0	0	1	0	0	1	0	0	0	0	0	1	0	0
		0	0	0	0	0	0	0	0	0	0	0	0	0	0	0		0	0	0	0	0	0	0	0	0	0	0	0	0	0	0		1	0	0	1	0	1	1	1	1	0	0	1	1	0	1
		0	0	0	0	0	0	0	0	0	0	0	0	0	0	0		0	0	0	0	0	0	0	0	0	0	0	0	0	0	0		0	0	0	0	0	0	1	0	0	0	0	0	1	0	0
		0	0	0	0	0	0	0	0	0	0	0	0	0	0	0		0	0	0	0	0	0	0	0	0	0	0	0	0	0	0		0	0	0	1	0	0	1	0	0	0	0	0	1	0	0
		atp6	atp6	16s	16s	16s	16s	16s	16s	16s	16s	16s	16s	16s	16s	16s		atp6	atp6	16s	16s	16s	16s	16s	16s	16s	16s	16s	16s	16s	16s	16s		atp6	atp6	16s	16s	16s	16s	16s	16s	16s	16s	16s	16s	16s	16s	16s
		0	0	0	0	0	0	0	0	0	0	0	0	0	0	0		0	0	0	0	0	0	0	0	0	0	0	0	0	0	0		1	0	0	0	0	0	0	0	1	0	0	0	1	0	0
		0	0	0	0	0	0	0	0	0	0	0	0	0	0	0		0	0	0	0	0	0	0	0	0	0	0	0	0	0	0		1	0	0	0	0	0	0	0	1	0	0	1	1	0	0
		0	0	0	0	0	0	0	0	0	0	0	0	0	0	0		1	1	1	0	1	1	1	1	1	1	1	1	1	1	1		1	1	0	0	1	0	1	1	1	1	0	1	1	1	0
		0	0	0	0	0	0	0	0	0	0	0	0	0	0	0		0	0	0	0	0	0	0	0	0	0	0	0	0	0	0		1	0	0	0	0	0	0	0	1	0	0	1	1	0	0
		0	0	0	0	0	0	0	0	0	0	0	0	0	0	0		0	0	0	0	0	0	0	0	0	0	0	0	0	0	0		1	1	0	1	0	0	1	1	1	0	1	1	1	1	1
		0	0	0	0	0	0	0	0	0	0	0	0	0	0	0		0	0	0	0	0	0	0	0	0	0	0	0	0	0	0		1	0	0	0	0	0	0	0	1	0	0	0	1	0	0
		0	0	0	0	0	0	0	0	0	0	0	0	0	0	0		0	0	0	0	0	0	0	0	0	1	0	0	0	0	0		1	0	0	0	0	0	0	0	1	0	0	1	1	0	0
		atp6	atp6	16s	16s	16s	16s	16s	16s	16s	16s	16s	16s	16s	16s	16s		atp6	atp6	16s	16s	16s	16s	16s	16s	16s	16s	16s	16s	16s	16s	16s		atp6	atp6	16s	16s	16s	16s	16s	16s	16s	16s	16s	16s	16s	16s	16s
		0	0	0	0	0	0	0	0	0	0	0	0	0	0	0		0	0	0	0	0	0	0	0	0	0	0	0	0	0	0		1	1	0	1	0	0	0	1	0	0	0	0	0	0	0
		0	0	0	0	0	0	0	0	0	0	0	0	0	0	0		0	0	0	0	0	0	0	0	0	0	0	0	0	0	0		1	1	0	1	0	0	0	1	0	0	0	0	0	0	0
		0	0	1	0	0	1	0	0	0	0	0	0	0	0	0		1	1	1	0	1	1	1	1	1	1	1	1	1	1	1		1	1	0	1	1	0	1	1	1	0	0	1	1	0	0
		0	0	0	0	0	0	0	0	0	0	0	0	0	0	0		0	0	0	0	0	0	0	0	0	0	0	0	0	0	0		1	1	0	1	0	0	0	1	0	0	0	0	0	0	0
		0	0	0	0	0	0	0	0	0	0	0	0	0	0	0		0	0	0	0	0	0	0	0	0	0	0	0	0	0	0		1	1	0	1	1	0	1	1	1	0	0	1	1	0	1
		0	0	0	0	0	0	0	0	0	0	0	0	0	0	0		0	0	0	0	0	0	0	0	0	0	0	0	0	0	0		1	1	0	1	0	0	0	1	0	0	0	0	0	0	0
		0	0	0	0	0	0	0	0	0	0	0	0	0	0	0		0	0	0	0	0	0	0	0	0	0	0	0	0	0	0		1	1	0	1	0	0	1	1	0	0	0	0	0	0	0
		atp6	atp6	16s	16s	16s	16s	16s	16s	16s	16s	16s	16s	16s	16s	16s		atp6	atp6	16s	16s	16s	16s	16s	16s	16s	16s	16s	16s	16s	16s	16s		atp6	atp6	16s	16s	16s	16s	16s	16s	16s	16s	16s	16s	16s	16s	16s
		0	0	0	0	0	0	0	0	0	0	0	0	0	0	0		0	0	0	0	0	0	0	0	0	0	0	0	0	0	0		1	0	0	0	0	0	0	1	1	0	0	0	0	1	0
		0	0	0	0	0	0	0	0	0	0	0	0	0	0	0		0	0	0	0	0	0	0	0	0	0	0	0	0	0	0		1	0	0	1	0	0	0	1	1	0	0	1	1	0	0
		0	0	0	0	0	0	0	0	0	0	0	0	0	0	0		1	1	1	0	1	1	1	1	1	1	1	1	1	1	1		1	1	0	1	1	0	1	1	1	0	1	1	1	1	1
		0	0	0	0	0	0	0	0	0	0	0	0	0	0	0		0	0	0	0	0	0	0	0	0	0	0	0	0	0	0		1	0	0	1	0	0	0	1	1	0	0	1	1	0	0
		0	0	0	0	0	0	0	0	0	0	0	0	0	0	0		0	0	0	0	0	0	0	0	0	0	0	0	0	0	0		1	1	0	1	1	1	1	1	1	0	1	1	1	1	1
		0	0	0	0	0	0	0	0	0	0	0	0	0	0	0		0	0	0	0	0	0	0	0	0	0	0	0	0	0	0		1	0	0	0	0	0	0	1	1	0	0	0	0	1	0
		0	0	0	0	0	0	0	0	0	0	0	0	0	0	0		0	0	0	0	0	0	0	0	0	0	0	0	0	0	0		1	0	0	1	0	0	0	1	1	0	1	1	1	0	1
		atp6	atp6	16s	16s	16s	16s	16s	16s	16s	16s	16s	16s	16s	16s	16s		atp6	atp6	16s	16s	16s	16s	16s	16s	16s	16s	16s	16s	16s	16s	16s		atp6	atp6	16s	16s	16s	16s	16s	16s	16s	16s	16s	16s	16s	16s	16s
		0	0	0	0	0	0	0	0	0	0	0	0	0	0	0		0	0	0	0	0	0	0	0	0	0	0	0	0	0	0		0	0	0	0	0	0	0	0	0	0	0	0	0	0	0
		0	0	0	0	0	0	0	0	0	0	0	0	0	0	0		0	0	0	0	0	0	0	0	0	0	0	0	0	0	0		0	0	0	0	0	0	0	0	0	0	0	0	1	0	0
		0	0	0	0	0	0	0	0	0	0	0	0	0	0	0		1	1	1	0	1	1	1	1	1	1	1	1	1	1	1		0	0	0	0	0	0	0	0	1	0	0	1	1	1	1
		0	0	0	0	0	0	0	0	0	0	0	0	0	0	0		0	0	0	0	0	0	0	0	0	0	0	0	0	0	0		0	0	0	0	0	0	0	0	0	0	0	0	1	0	0
		0	0	0	0	0	0	0	0	0	0	0	0	0	0	0		0	0	0	0	0	0	0	0	0	0	0	0	0	0	0		0	0	0	1	0	0	0	0	0	0	1	1	1	0	1
		0	0	0	0	0	0	0	0	0	0	0	0	0	0	0		0	0	0	0	0	0	0	0	0	0	0	0	0	0	0		0	0	0	0	0	0	0	0	0	0	0	0	0	0	0
		0	0	0	0	0	0	0	0	0	0	0	0	0	0	0		0	0	0	0	0	0	0	0	0	0	0	0	0	0	0		0	0	0	0	0	0	0	0	0	0	0	0	1	0	0
		atp6	atp6	16s	16s	16s	16s	16s	16s	16s	16s	16s	16s	16s	16s	16s		atp6	atp6	16s	16s	16s	16s	16s	16s	16s	16s	16s	16s	16s	16s	16s		atp6	atp6	16s	16s	16s	16s	16s	16s	16s	16s	16s	16s	16s	16s	16s
		0	0	0	0	0	0	0	0	0	0	0	0	0	0	0		0	0	0	0	0	0	0	0	0	0	0	0	0	0	0		0	0	0	1	0	0	0	0	0	0	0	0	0	0	0
		0	0	0	0	0	0	0	0	0	0	0	0	0	0	0		0	0	0	0	0	0	0	0	0	0	0	0	0	0	0		0	0	0	1	0	0	0	0	0	0	0	0	0	0	0
		0	0	0	0	0	0	0	0	0	0	0	0	0	0	0		0	1	1	0	0	1	1	1	0	1	1	1	1	0	1		1	0	0	1	0	0	0	1	0	0	0	0	0	0	0
		0	0	0	0	0	0	0	0	0	0	0	0	0	0	0		0	0	0	0	0	0	0	0	0	0	0	0	0	0	0		0	0	0	1	0	0	0	0	0	0	0	0	0	0	0
		0	0	0	0	0	0	0	0	0	0	0	0	0	0	0		0	0	0	0	0	0	0	0	0	0	0	0	0	0	0		1	0	0	1	0	0	0	0	0	0	0	0	1	0	0
		0	0	0	0	0	0	0	0	0	0	0	0	0	0	0		0	0	0	0	0	0	0	0	0	0	0	0	0	0	0		0	0	0	1	0	0	0	0	0	0	0	0	0	0	0
		0	0	0	0	0	0	0	0	0	0	0	0	0	0	0		0	0	0	0	0	0	0	0	0	0	0	0	0	0	0		0	0	0	1	0	0	0	0	0	0	0	0	0	0	0
		atp6	atp6	16s	16s	16s	16s	16s	16s	16s	16s	16s	16s	16s	16s	16s		atp6	atp6	16s	16s	16s	16s	16s	16s	16s	16s	16s	16s	16s	16s	16s		atp6	atp6	16s	16s	16s	16s	16s	16s	16s	16s	16s	16s	16s	16s	16s
		0	0	0	0	0	0	0	0	0	0	0	0	0	0	0		0	0	0	0	0	0	0	0	0	0	0	0	0	0	0		0	0	0	1	0	0	0	0	0	0	0	0	0	0	0
		0	0	0	0	0	0	0	0	0	0	0	0	0	0	0		0	0	0	0	0	0	0	0	0	0	0	0	0	0	0		0	0	0	1	0	0	0	0	0	0	0	0	0	0	0
		0	0	1	0	0	1	0	0	0	0	0	0	0	0	0		1	1	1	0	1	1	1	1	1	1	1	1	1	0	1		1	1	0	1	1	0	1	1	1	0	0	1	0	0	0
		0	0	0	0	0	0	0	0	0	0	0	0	0	0	0		0	0	0	0	0	0	0	0	0	0	0	0	0	0	0		0	0	0	1	0	0	0	0	0	0	0	0	0	0	0
		0	0	0	0	0	0	0	0	0	0	0	0	0	0	0		0	0	0	0	0	0	0	0	0	0	0	0	0	0	0		1	0	0	1	1	0	0	0	1	0	0	1	0	0	1
		0	0	0	0	0	0	0	0	0	0	0	0	0	0	0		0	0	0	0	0	0	0	0	0	0	0	0	0	0	0		0	0	0	1	0	0	0	0	0	0	0	0	0	0	0
		0	0	0	0	0	0	0	0	0	0	0	0	0	0	0		0	0	0	0	0	0	0	0	0	0	0	0	0	0	0		0	0	0	1	0	0	0	0	0	0	0	0	0	0	0
		atp6	atp6	16s	16s	16s	16s	16s	16s	16s	16s	16s	16s	16s	16s	16s		atp6	atp6	16s	16s	16s	16s	16s	16s	16s	16s	16s	16s	16s	16s	16s		atp6	atp6	16s	16s	16s	16s	16s	16s	16s	16s	16s	16s	16s	16s	16s
		0	0	0	0	0	0	0	0	0	0	0	0	0	0	0		0	0	0	0	0	0	0	0	0	0	0	0	0	0	0		0	0	0	0	0	0	0	0	0	0	0	0	1	0	0
		0	0	0	0	0	0	0	0	0	0	0	0	0	0	0		0	0	0	0	0	0	0	0	0	0	0	0	0	0	0		0	0	0	0	0	0	0	0	0	0	0	0	1	0	0
		0	0	0	0	0	0	0	0	0	0	0	0	0	0	0		1	1	1	0	1	1	1	1	1	1	1	1	1	1	1		0	0	0	1	0	0	0	0	0	0	0	0	1	0	0
		0	0	0	0	0	0	0	0	0	0	0	0	0	0	0		0	0	0	0	0	0	0	0	0	0	0	0	0	0	0		0	0	0	0	0	0	0	0	0	0	0	0	1	0	0
		0	0	0	0	0	0	0	0	0	0	0	0	0	0	0		0	0	0	0	0	0	0	0	0	0	0	0	0	0	0		0	0	0	1	0	0	0	0	0	0	0	0	1	0	1
		0	0	0	0	0	0	0	0	0	0	0	0	0	0	0		0	0	0	0	0	0	0	0	0	0	0	0	0	0	0		0	0	0	0	0	0	0	0	0	0	0	0	1	0	0
		0	0	0	0	0	0	0	0	0	0	0	0	0	0	0		0	0	0	0	0	0	0	0	0	0	0	0	0	0	0		0	0	0	1	0	0	0	0	0	0	0	0	1	0	0
		atp6	atp6	16s	16s	16s	16s	16s	16s	16s	16s	16s	16s	16s	16s	16s		atp6	atp6	16s	16s	16s	16s	16s	16s	16s	16s	16s	16s	16s	16s	16s		atp6	atp6	16s	16s	16s	16s	16s	16s	16s	16s	16s	16s	16s	16s	16s
		0	0	0	0	0	0	0	0	0	0	0	0	0	0	0		0	0	0	0	0	0	0	0	0	0	0	0	0	0	0		0	1	0	1	0	1	1	1	1	0	0	1	1	0	0
		0	0	0	0	0	0	0	0	0	0	0	0	0	0	0		0	0	0	0	0	0	0	0	0	0	0	0	0	0	0		0	1	0	1	0	0	1	1	1	0	0	1	1	0	0
		0	0	0	0	0	0	0	0	0	0	0	0	0	0	0		0	1	1	0	1	1	1	1	1	1	1	1	1	1	1		1	1	0	1	1	1	1	1	1	1	0	1	1	0	0
		0	0	0	0	0	0	0	0	0	0	0	0	0	0	0		0	0	0	0	0	0	0	0	0	0	0	0	0	0	0		0	1	0	1	0	0	1	1	1	0	0	1	1	0	0
		0	0	0	0	0	0	0	0	0	0	0	0	0	0	0		0	0	0	0	0	0	0	0	0	0	0	0	0	0	0		1	1	0	1	1	1	1	1	1	1	1	1	1	0	0
		0	0	0	0	0	0	0	0	0	0	0	0	0	0	0		0	0	0	0	0	0	0	0	0	0	0	0	0	0	0		0	1	0	1	0	1	1	1	1	0	0	1	1	0	0
		0	0	0	0	0	0	0	0	0	0	0	0	0	0	0		0	0	0	0	0	0	0	0	0	0	0	0	0	0	0		0	1	0	1	1	1	1	1	1	0	0	1	1	0	0
		atp6	atp6	16s	16s	16s	16s	16s	16s	16s	16s	16s	16s	16s	16s	16s		atp6	atp6	16s	16s	16s	16s	16s	16s	16s	16s	16s	16s	16s	16s	16s		atp6	atp6	16s	16s	16s	16s	16s	16s	16s	16s	16s	16s	16s	16s	16s
		0	0	0	0	0	0	0	0	0	0	0	0	0	0	0		0	0	0	0	0	0	0	0	0	0	0	0	0	0	0		0	0	0	0	0	0	0	0	0	0	0	0	0	0	1
		0	0	0	0	0	0	0	0	0	0	0	0	0	0	0		0	0	0	0	0	0	0	0	0	0	0	0	0	0	0		0	0	0	0	0	0	0	0	0	0	0	0	0	0	1
		0	0	0	0	0	0	0	0	0	0	0	0	0	0	0		1	1	1	0	1	1	1	1	1	1	1	1	1	1	1		0	0	0	0	0	0	0	0	0	0	0	0	1	0	1
		0	0	0	0	0	0	0	0	0	0	0	0	0	0	0		0	0	0	0	0	0	0	0	0	0	0	0	0	0	0		0	0	0	0	0	0	0	0	0	0	0	0	0	0	1
		0	0	0	0	0	0	0	0	0	0	0	0	0	0	0		0	0	0	0	0	0	0	0	0	0	0	0	0	0	0		0	0	0	1	0	0	0	0	0	0	1	0	1	0	1
		0	0	0	0	0	0	0	0	0	0	0	0	0	0	0		0	0	0	0	0	0	0	0	0	0	0	0	0	0	0		0	0	0	0	0	0	0	0	0	0	0	0	0	0	1
		0	0	1	0	0	0	0	0	0	0	0	0	0	0	0		0	0	0	0	0	0	0	0	0	0	0	0	0	0	0		0	0	0	0	0	0	0	0	0	0	0	0	0	0	1
		atp6	atp6	16s	16s	16s	16s	16s	16s	16s	16s	16s	16s	16s	16s	16s		atp6	atp6	16s	16s	16s	16s	16s	16s	16s	16s	16s	16s	16s	16s	16s		atp6	atp6	16s	16s	16s	16s	16s	16s	16s	16s	16s	16s	16s	16s	16s
[truncated: 43 more columns]

## Sheet: mollusc7
			cephalopoda	heterobranchia	nerit	paleohet	pteriomorpha	Vetig		cephalopoda	heterobranchia	nerit	paleohet	pteriomorpha	Vetig		cephalopoda	heterobranchia	nerit	paleohet	pteriomorpha	Vetig		cephalopoda	heterobranchia	nerit	paleohet	pteriomorpha	Vetig		cephalopoda	heterobranchia	nerit	paleohet	pteriomorpha	Vetig		cephalopoda	heterobranchia	nerit	paleohet	pteriomorpha	Vetig		cephalopoda	heterobranchia	nerit	paleohet	pteriomorpha
	bp-RELL		12	12	12	12	12	12		16	16	16	16	16	16		a6	a6	a6	a6	a6	a6		a8	a8	a8	a8	a8	a8		c1	c1	c1	c1	c1	c1		c2	c2	c2	c2	c2	c2		c3	c3	c3	c3	c3
	p-KH		0	0	1	0	0	0		0	0	0	0	0	0		0	0	0	0	0	0		0	0	1	0	0	0		0	0	0	0	0	0		0	0	0	0	0	0		0	0	0	0	0
	p-SH		0	0	0	0	0	0		0	0	1	0	0	0		0	0	0	0	0	0		0	0	1	0	0	0		0	0	0	0	0	0		0	0	0	0	0	0		0	0	0	0	0
	p-WKH		0	1	1	0	0	0		1	0	1	0	0	0		0	0	0	0	0	0		0	0	1	0	0	0		0	0	1	0	0	0		0	0	0	0	0	0		0	1	0	0	0
	p-WSH		0	0	0	0	0	0		0	0	1	0	0	0		0	0	0	0	0	0		0	0	1	0	0	0		0	0	0	0	0	0		0	0	0	0	0	0		0	0	0	0	0
	c-ELW		0	0	1	0	0	0		0	0	1	0	0	0		0	0	0	0	0	0		0	0	1	0	0	0		0	0	1	0	0	0		0	0	1	0	0	0		0	1	0	0	0
	p-AU		0	0	1	0	0	0		0	0	0	0	0	0		0	0	0	0	0	0		0	0	1	0	0	0		0	0	0	0	0	0		0	0	0	0	0	0		0	0	0	0	0
			0	0	0	0	0	0		0	0	1	0	0	0		0	0	0	0	0	0		0	0	1	0	0	0		0	0	0	0	0	0		0	0	0	0	0	0		0	0	0	0	0
	bp-RELL		0	0	0	0	0	0		0	0	0	0	0	0		0	0	0	0	0	0		0	0	0	0	0	0		0	0	1	0	0	0		0	0	0	0	0	0		0	1	0	0	0
	p-KH		0	0	0	0	0	0		0	0	0	0	0	0		0	0	0	0	0	0		0	0	1	0	0	0		0	0	1	0	0	0		0	0	0	0	0	0		0	1	0	0	0
	p-SH		0	1	0	0	0	0		0	1	0	0	0	0		0	1	0	0	0	0		0	0	1	0	0	0		0	1	1	0	0	0		0	1	1	0	0	0		0	1	0	0	0
	p-WKH		0	0	0	0	0	0		0	0	0	0	0	0		0	0	0	0	0	0		0	0	1	0	0	0		0	0	1	0	0	0		0	0	0	0	0	0		0	1	0	0	0
	p-WSH		0	0	0	0	0	0		0	0	0	0	0	0		0	0	0	0	0	0		0	0	1	0	0	0		0	0	1	0	0	0		0	0	1	0	0	0		0	1	0	0	0
	c-ELW		0	0	0	0	0	0		0	0	0	0	0	0		0	0	0	0	0	0		0	0	1	0	0	0		0	0	1	0	0	0		0	0	0	0	0	0		0	1	0	0	0
	p-AU		0	0	0	0	0	0		0	0	0	0	0	0		0	0	0	0	0	0		0	0	1	0	0	0		0	0	1	0	0	0		0	0	0	0	0	0		0	1	0	0	0
	bp-RELL		0	0	0	0	0	0		0	0	0	0	0	0		0	0	0	0	0	0		0	0	0	0	0	0		0	0	0	0	0	0		0	0	0	0	0	0		0	0	0	0	0
	p-KH		0	0	0	0	0	0		0	0	0	0	0	0		0	0	0	0	0	0		0	0	0	0	0	0		0	0	0	0	0	0		0	0	0	0	0	0		0	0	0	0	0
	p-SH		0	0	0	0	0	0		0	0	0	0	0	0		0	0	0	0	0	0		0	0	1	0	0	1		0	1	1	0	0	1		0	1	1	0	1	1		0	0	0	1	0
	p-WKH		0	0	0	0	0	0		0	0	0	0	0	0		0	0	0	0	0	0		0	0	0	0	0	0		0	0	0	0	0	0		0	0	0	0	0	0		0	0	0	0	0
	p-WSH		0	0	0	0	0	0		0	0	0	0	0	0		0	0	0	0	0	0		0	0	1	0	0	0		0	0	0	0	0	1		0	0	1	0	0	0		0	0	0	0	0
	c-ELW		0	0	0	0	0	0		0	0	0	0	0	0		0	0	0	0	0	0		0	0	0	0	0	0		0	0	0	0	0	0		0	0	0	0	0	0		0	0	0	0	0
	p-AU		0	0	0	0	0	0		0	0	0	0	0	0		0	0	0	0	0	0		0	0	1	0	0	0		0	0	0	0	0	0		0	0	0	0	0	0		0	0	0	0	0
	bp-RELL		0	0	0	0	0			0	0	0	0	0	0		0	0	0	0	0	0		0	0	1	0	0	0		0	0	0	0	0	0		0	0	0	0	0	0		0	0	0	0	0
	p-KH		0	0	0	0	0			0	0	0	0	0	0		0	0	0	0	0	0		0	0	1	0	0	0		0	0	0	0	0	0		0	0	0	0	0	0		0	0	0	0	0
	p-SH		0	1	1	0	0			0	1	1	0	0	0		0	1	0	0	1	1		0	0	1	0	0	1		0	0	0	0	1	1		0	0	0	0	0	1		0	0	0	0	0
	p-WKH		0	0	0	0	0			0	0	0	0	0	0		0	0	0	0	0	0		0	0	1	0	0	0		0	0	0	0	0	0		0	0	0	0	0	0		0	0	0	0	0
	p-WSH		0	0	1	0	0			0	0	1	0	0	0		0	0	0	0	0	0		0	0	1	0	0	0		0	0	0	0	0	0		0	0	0	0	0	0		0	0	0	0	0
	c-ELW		0	0	0	0	0			0	0	0	0	0	0		0	0	0	0	0	0		0	0	1	0	0	0		0	0	0	0	0	0		0	0	0	0	0	0		0	0	0	0	0
	p-AU		0	0	1	0	0			0	0	0	0	0	0		0	0	0	0	0	0		0	0	1	0	0	0		0	0	0	0	0	0		0	0	0	0	0	0		0	0	0	0	0
	bp-RELL		0	0	0	0	0	0		0	0	0	0	0	0		0	0	0	0	0	0		0	0	0	0	0	0		0	0	0	0	0	0		0	0	0	0	0	0		0	1	0	0	0
	p-KH		0	0	0	0	0	0		0	0	0	0	0	0		0	0	0	0	0	0		0	0	1	0	0	0		0	0	0	0	0	0		0	0	0	0	0	0		0	1	0	0	0
	p-SH		0	0	1	0	0	0		0	1	0	0	0	0		0	1	0	0	1	1		0	0	1	0	0	1		0	1	1	0	1	1		0	1	0	0	1	1		0	1	0	1	0
	p-WKH		0	0	0	0	0	0		0	0	0	0	0	0		0	0	0	0	0	0		0	0	1	0	0	0		0	0	0	0	0	0		0	0	0	0	0	0		0	1	0	0	0
	p-WSH		0	0	1	0	0	0		0	0	0	0	0	0		0	0	0	0	0	0		0	0	1	0	0	0		0	0	0	0	0	0		0	0	1	0	0	0		0	1	0	0	0
	c-ELW		0	0	0	0	0	0		0	0	0	0	0	0		0	0	0	0	0	0		0	0	0	0	0	0		0	0	0	0	0	0		0	0	0	0	0	0		0	1	0	0	0
	p-AU		0	0	0	0	0	0		0	0	0	0	0	0		0	0	0	0	0	0		0	0	1	0	0	0		0	0	0	0	0	0		0	0	0	0	0	0		0	1	0	0	0
	bp-RELL		0	0	1	0	0	0		0	0	0	0	0	0		0	0	0	0	0	0		0	0	0	0	0	0		0	0	0	0	0	0		0	0	0	0	0	0		0	0	0	0	0
	p-KH		0	0	1	0	0	0		0	0	0	0	0	0		0	0	0	0	0	0		0	0	0	0	0	0		0	0	0	0	0	0		0	0	0	0	0	0		0	0	0	0	0
	p-SH		0	1	1	0	0	0		0	1	1	0	0	0		0	1	0	0	1	0		0	0	0	0	1	0		0	1	1	0	0	0		0	1	0	0	0	0		0	1	0	1	0
	p-WKH		0	0	1	0	0	0		0	0	0	0	0	0		0	0	0	0	0	0		0	0	0	0	0	0		0	0	0	0	0	0		0	0	0	0	0	0		0	0	0	0	0
	p-WSH		0	0	1	0	0	0		0	0	1	0	0	0		0	0	0	0	0	0		0	0	1	0	0	0		0	0	0	0	0	0		0	0	0	0	0	0		0	1	0	0	0
	c-ELW		0	0	1	0	0	0		0	0	0	0	0	0		0	0	0	0	0	0		0	0	0	0	0	0		0	0	0	0	0	0		0	0	0	0	0	0		0	0	0	0	0
	p-AU		0	0	1	0	0	0		0	0	0	0	0	0		0	0	0	0	0	0		0	0	0	0	0	0		0	0	0	0	0	0		0	0	0	0	0	0		0	0	0	0	0
	bp-RELL		0	0	1	0	0	0		0	0	1	0	0	0		0	0	0	0	0	0		0	0	1	0	0	0		0	0	0	0	0	0		0	0	0	0	0	0		0	0	0	0	0
	p-KH		0	0	1	0	0	0		0	0	1	0	0	0		0	0	0	0	0	0		0	0	1	0	0	0		0	0	0	0	0	0		0	0	0	0	0	0		0	0	0	0	0
	p-SH		0	1	1	0	0	0		0	1	1	0	0	0		1	1	0	0	0	1		0	0	1	0	0	1		0	1	1	0	1	1		1	1	0	0	1	1		0	1	0	1	0
	p-WKH		0	0	1	0	0	0		0	0	1	0	0	0		0	0	0	0	0	0		0	0	1	0	0	0		0	0	0	0	0	0		0	0	0	0	0	0		0	0	0	0	0
	p-WSH		0	0	1	0	0	0		0	0	1	0	0	0		0	0	0	0	0	0		0	0	1	0	0	0		0	0	1	0	0	0		0	0	0	0	0	0		0	1	0	0	0
	c-ELW		0	0	1	0	0	0		0	0	1	0	0	0		0	0	0	0	0	0		0	0	1	0	0	0		0	0	0	0	0	0		0	0	0	0	0	0		0	0	0	0	0
	p-AU		0	0	1	0	0	0		0	0	1	0	0	0		0	0	0	0	0	0		0	0	1	0	0	0		0	0	0	0	0	0		0	0	0	0	0	0		0	1	0	0	0
	bp-RELL		0	0	1	0	0	0		0	0	0	0	0	0		0	0	0	0	0	0		0	0	0	0	0	0		0	0	0	0	0	0		0	0	0	0	0	0		0	0	0	0	0
	p-KH		0	0	1	0	0	0		0	0	0	0	0	0		0	0	0	0	0	0		0	0	1	0	0	0		0	0	0	0	0	0		0	0	0	0	0	0		0	0	0	0	0
	p-SH		0	1	1	0	0	0		0	1	1	0	0	0		0	1	0	0	1	1		0	0	1	0	1	1		0	1	1	0	0	1		0	1	0	0	0	1		0	1	0	0	0
	p-WKH		0	0	1	0	0	0		0	0	0	0	0	0		0	0	0	0	0	0		0	0	1	0	0	0		0	0	0	0	0	0		0	0	0	0	0	0		0	0	0	0	0
	p-WSH		0	0	1	0	0	0		0	0	1	0	0	0		0	0	0	0	0	0		0	0	1	0	0	0		0	0	1	0	0	0		0	0	1	0	0	0		0	1	0	0	0
	c-ELW		0	0	1	0	0	0		0	0	0	0	0	0		0	0	0	0	0	0		0	0	0	0	0	0		0	0	0	0	0	0		0	0	0	0	0	0		0	0	0	0	0
	p-AU		0	0	1	0	0	0		0	0	0	0	0	0		0	0	0	0	0	0		0	0	1	0	0	0		0	0	0	0	0	0		0	0	0	0	0	0		0	0	0	0	0
	bp-RELL		0	0	0	0	0	0		0	0	0	0	0	0		0	0	0	0	0	0		0	0	0	0	0	0		0	0	0	0	0	0		0	0	0	0	0	0		0	0	0	0	0
	p-KH		0	0	0	0	0	0		0	0	0	0	0	0		0	0	0	0	0	0		0	0	0	0	0	0		0	0	0	0	0	0		0	0	0	0	0	0		0	0	0	0	0
	p-SH		0	1	0	0	0	0		0	1	0	0	0	0		0	1	0	0	1	1		0	0	0	0	1	1		0	1	0	0	1	1		0	1	0	0	1	1		0	0	0	1	0
	p-WKH		0	0	0	0	0	0		0	0	0	0	0	0		0	0	0	0	0	0		0	0	0	0	0	0		0	0	0	0	0	0		0	0	0	0	0	0		0	0	0	0	0
	p-WSH		0	0	0	0	0	0		0	0	0	0	0	0		0	0	0	0	0	0		0	0	1	0	0	0		0	0	0	0	0	0		0	0	0	0	0	0		0	0	0	0	0
	c-ELW		0	0	0	0	0	0		0	0	0	0	0	0		0	0	0	0	0	0		0	0	0	0	0	0		0	0	0	0	0	0		0	0	0	0	0	0		0	0	0	0	0
	p-AU		0	0	0	0	0	0		0	0	0	0	0	0		0	0	0	0	0	0		0	0	0	0	0	0		0	0	0	0	0	0		0	0	0	0	0	0		0	0	0	0	0
	bp-RELL		0	0	0	0	0	0		0	0	0	0	0	0		0	0	0	0	0	0		0	0	1	0	0	0		0	0	0	0	0	0		0	0	0	0	0	0		0	0	0	0	0
	p-KH		0	0	0	0	0	0		0	0	0	0	0	0		0	0	0	0	0	0		0	0	1	0	0	0		0	0	0	0	0	0		0	0	0	0	0	0		0	0	0	0	0
	p-SH		0	0	1	0	0	0		0	1	0	0	0	0		0	1	0	0	1	1		0	0	1	0	1	1		0	0	0	0	1	1		0	1	0	0	1	1		0	0	0	1	0
	p-WKH		0	0	0	0	0	0		0	0	0	0	0	0		0	0	0	0	0	0		0	0	1	0	0	0		0	0	0	0	0	0		0	0	0	0	0	0		0	0	0	0	0
	p-WSH		0	0	1	0	0	0		0	0	0	0	0	0		0	0	0	0	0	0		0	0	1	0	0	0		0	0	0	0	0	0		0	0	0	0	0	0		0	0	0	0	0
	c-ELW		0	0	0	0	0	0		0	0	0	0	0	0		0	0	0	0	0	0		0	0	1	0	0	0		0	0	0	0	0	0		0	0	0	0	0	0		0	0	0	0	0
	p-AU		0	0	0	0	0	0		0	0	0	0	0	0		0	0	0	0	0	0		0	0	1	0	0	0		0	0	0	0	0	0		0	0	0	0	0	0		0	0	0	0	0
	bp-RELL		0	0	0	0	0	0		0	0	0	0	0	0		0	0	0	0	0	0		0	0	1	0	0	0		0	0	0	0	0	0		0	0	0	0	0	0		0	0	0	0	0
	p-KH		0	0	0	0	0	0		0	0	0	0	0	0		0	0	0	0	0	0		0	0	1	0	0	0		0	0	0	0	0	0		0	0	0	0	0	0		0	0	0	0	0
	p-SH		0	1	1	0	0	0		0	1	1	0	0	0		1	1	0	0	1	1		0	0	1	0	1	1		0	1	1	0	1	1		1	1	0	0	1	1		0	1	0	1	0
	p-WKH		0	0	0	0	0	0		0	0	0	0	0	0		0	0	0	0	0	0		0	0	1	0	0	0		0	0	0	0	0	0		0	0	0	0	0	0		0	0	0	0	0
	p-WSH		0	0	1	0	0	0		0	0	0	0	0	0		0	0	0	0	0	0		0	0	1	0	0	0		0	0	1	0	0	0		0	0	0	0	0	0		0	0	0	0	0
	c-ELW		0	0	0	0	0	0		0	0	0	0	0	0		0	0	0	0	0	0		0	0	1	0	0	0		0	0	0	0	0	0		0	0	0	0	0	0		0	0	0	0	0
	p-AU		0	0	0	0	0	0		0	0	0	0	0	0		0	0	0	0	0	0		0	0	1	0	0	0		0	0	0	0	0	0		0	0	0	0	0	0		0	0	0	0	0
	bp-RELL		0	0	0	0	0	0		0	0	0	0	0	0		0	0	0	0	0	0		0	0	0	0	0	0		0	0	0	0	0	0		0	0	0	0	0	0		0	0	0	0	0
	p-KH		0	0	0	0	0	0		0	0	0	0	0	0		0	0	0	0	0	0		0	0	0	0	0	0		0	0	0	0	0	0		0	0	0	0	0	0		0	0	0	0	0
	p-SH		0	1	0	0	0	0		0	1	0	0	0	0		0	1	0	0	1	1		0	0	1	0	1	1		0	1	0	0	1	1		0	1	0	0	1	1		0	0	0	1	0
	p-WKH		0	0	0	0	0	0		0	0	0	0	0	0		0	0	0	0	0	0		0	0	0	0	0	0		0	0	0	0	0	0		0	0	0	0	0	0		0	0	0	0	0
	p-WSH		0	0	0	0	0	0		0	0	0	0	0	0		0	0	0	0	0	0		0	0	1	0	0	0		0	0	0	0	0	0		0	0	0	0	0	0		0	0	0	0	0
	c-ELW		0	0	0	0	0	0		0	0	0	0	0	0		0	0	0	0	0	0		0	0	0	0	0	0		0	0	0	0	0	0		0	0	0	0	0	0		0	0	0	0	0
	p-AU		0	0	0	0	0	0		0	0	0	0	0	0		0	0	0	0	0	0		0	0	1	0	0	0		0	0	0	0	0	0		0	0	0	0	0	0		0	0	0	0	0
	bp-RELL		0	0	0	0	0	0		0	0	1	0	0	0		0	0	0	0	0	0		0	0	1	0	0	0		0	0	0	0	0	0		0	0	1	0	0	0		0	1	0	0	0
	p-KH		0	0	0	0	0	0		0	0	1	0	0	0		0	0	0	0	0	0		0	0	1	0	0	0		0	0	0	0	0	0		0	0	0	0	0	0		0	1	0	0	0
	p-SH		0	0	1	0	0	0		0	1	1	0	0	0		0	1	0	0	1	1		0	0	1	0	1	1		0	1	1	0	1	1		0	1	1	0	1	1		0	1	0	1	0
	p-WKH		0	0	0	0	0	0		0	0	1	0	0	0		0	0	0	0	0	0		0	0	1	0	0	0		0	0	0	0	0	0		0	0	0	0	0	0		0	1	0	0	0
	p-WSH		0	0	1	0	0	0		0	0	1	0	0	0		0	0	0	0	0	0		0	0	1	0	0	0		0	0	1	0	0	0		0	0	1	0	0	0		0	1	0	0	0
	c-ELW		0	0	0	0	0	0		0	0	1	0	0	0		0	0	0	0	0	0		0	0	1	0	0	0		0	0	0	0	0	0		0	0	1	0	0	0		0	1	0	0	0
	p-AU		0	0	0	0	0	0		0	0	1	0	0	0		0	0	0	0	0	0		0	0	1	0	0	0		0	0	1	0	0	0		0	0	1	0	0	0		0	1	0	0	0
	bp-RELL		0	0	0	0	0	0		0	0	0	0	0	0		0	0	0	0	0	0		0	0	0	0	0	0		0	0	0	0	0	0		0	0	0	0	0	0		0	0	0	0	0
	p-KH		0	0	0	0	0	0		0	0	0	0	0	0		0	0	0	0	0	0		0	0	0	0	0	0		0	0	0	0	0	0		0	0	0	0	0	0		0	0	0	0	0
	p-SH		0	1	0	0	0	0		0	1	0	0	0	0		0	1	0	0	1	1		0	0	0	0	1	1		0	1	0	0	1	1		0	1	0	0	1	1		0	0	0	1	0
	p-WKH		0	0	0	0	0	0		0	0	0	0	0	0		0	0	0	0	0	0		0	0	0	0	0	0		0	0	0	0	0	0		0	0	0	0	0	0		0	0	0	0	0
	p-WSH		0	0	0	0	0	0		0	0	0	0	0	0		0	0	0	0	0	0		0	0	1	0	0	0		0	0	0	0	0	0		0	0	0	0	0	0		0	0	0	0	0
	c-ELW		0	0	0	0	0	0		0	0	0	0	0	0		0	0	0	0	0	0		0	0	0	0	0	0		0	0	0	0	0	0		0	0	0	0	0	0		0	0	0	0	0
	p-AU		0	0	0	0	0	0		0	0	0	0	0	0		1	0	0	0	0	0		0	0	0	0	0	0		0	0	0	0	0	0		0	0	0	0	0	0		0	0	0	0	0
								46							39							35							86							53							46						41
[truncated: 49 more columns]

[truncated: 20 more sheets: crustacea, other INV, othr inv7, birds6, birds5s, birds7, crustacea5, crustacea7, mammals5, mammals7, fish5, fish6, fish7, new congruence heat map, other verts, other verts7, echino6, echino7, Diploblasts, mollusca6_x0009__x0009__x0009__x0009__x0009__x0009__x0009__x0009__x0009__x0009__x0009__x0009__x0009_]
